# Supplementary material for: ﻿Descriptions of two new dark-body snake eels of the genus Ophichthus (Anguilliformes, Ophichthidae) from Taiwan
Source: Zookeys. 2024 Dec 9;1220:63–78. doi: 10.3897/zookeys.1220.126337 (PMC11650213; doi:10.3897/zookeys.1220.126337)
Supplement: XML Treatment for Ophichthus kbalanensis [file zookeys.1220.126337-treatment1.xml]

<!DOCTYPE tp:taxon-treatment
  PUBLIC "-//TaxonX//DTD Taxonomic Treatment Publishing DTD v0 20100105//EN" "tax-treatment-NSO.dtd">
<tp:taxon-treatment xmlns:tp="http://www.plazi.org/taxpub"><tp:treatment-meta><kwd-group><label>Taxon classification</label><kwd>
                <named-content content-type="kingdom">Animalia</named-content>
              </kwd><kwd>
                <named-content content-type="order">Anguilliformes</named-content>
              </kwd><kwd>
                <named-content content-type="family">Ophichthidae</named-content>
              </kwd></kwd-group><mixed-citation publication-type="journal"><person-group><name><surname>Hibino</surname><given-names>Yusuke</given-names></name><name><surname>Ho</surname><given-names>Hsuan-Ching</given-names></name><name><surname>Huang</surname><given-names>Jian-Fu</given-names></name></person-group><article-title>﻿Descriptions of two new dark-body snake eels of the genus <italic><tp:taxon-name><tp:taxon-name-part taxon-name-part-type="genus" reg="Ophichthus">Ophichthus</tp:taxon-name-part></tp:taxon-name></italic> (<tp:taxon-name><tp:taxon-name-part taxon-name-part-type="order">Anguilliformes</tp:taxon-name-part></tp:taxon-name>, <tp:taxon-name><tp:taxon-name-part taxon-name-part-type="family">Ophichthidae</tp:taxon-name-part></tp:taxon-name>) from Taiwan</article-title><source>Zookeys</source><day>09</day><month>12</month><year>2024</year><volume>1220</volume><fpage>63</fpage><lpage>78</lpage><pub-id pub-id-type="doi">10.3897/zookeys.1220.126337</pub-id></mixed-citation></tp:treatment-meta><tp:nomenclature><label>﻿</label><tp:taxon-name>
              <object-id xmlns:xlink="http://www.w3.org/1999/xlink" content-type="arpha" xlink:type="simple">7ADFD4E0-F42D-56CE-8DA4-AAFCB53675A2</object-id>
              <tp:taxon-name-part taxon-name-part-type="genus" reg="Ophichthus">Ophichthus</tp:taxon-name-part>
              <tp:taxon-name-part taxon-name-part-type="species" reg="kbalanensis">kbalanensis</tp:taxon-name-part>
              <object-id xmlns:xlink="http://www.w3.org/1999/xlink" content-type="zoobank" xlink:type="simple">https://zoobank.org/3A13F9F3-BD1E-4AF5-B1A3-4BBD7D604634</object-id>
            </tp:taxon-name><tp:taxon-authority>Hibino &amp; Ho</tp:taxon-authority><tp:taxon-status xmlns:xlink="http://www.w3.org/1999/xlink" xlink:type="simple">sp. nov.</tp:taxon-status><xref ref-type="fig" rid="F1">Figs 1</xref><xref ref-type="fig" rid="F2">, 2</xref><xref ref-type="table" rid="T1">; Tables 1</xref><xref ref-type="table" rid="T2">, 2</xref></tp:nomenclature><tp:treatment-sec sec-type="material" id="SECID0EMKAC"><title>Material examined.</title><p><bold><italic>Holotype</italic></bold>: NMMB-P26381, 414 mm <abbrev xmlns:xlink="http://www.w3.org/1999/xlink" xlink:title="Total lengths" id="ABBRID0EXKAC" xlink:type="simple">TL</abbrev>, ca <named-content xmlns:xlink="http://www.w3.org/1999/xlink" content-type="dwc:verbatimCoordinates" xlink:type="simple"><named-content content-type="geo-json" specific-use="{&#34;type&#34;:&#34;Point&#34;,&#34;coordinates&#34;:[121.933333,24.900000]}" id="NCID0E5KAC" xlink:type="simple">24°54.0'N, 121°56.0'E</named-content></named-content>, Da-xi, Yilan, northeastern Taiwan, northwestern Pacific Ocean, 1 Jul. 2017.</p></tp:treatment-sec><tp:treatment-sec sec-type="diagnosis" id="SECID0EDLAC"><title>Diagnosis.</title><p>A relatively short <italic><tp:taxon-name><tp:taxon-name-part taxon-name-part-type="genus" reg="Ophichthus">Ophichthus</tp:taxon-name-part></tp:taxon-name></italic> with the following combination of characters: head 10.3% <abbrev xmlns:xlink="http://www.w3.org/1999/xlink" xlink:title="Total lengths" id="ABBRID0EQLAC" xlink:type="simple">TL</abbrev>; tail 62.7% <abbrev xmlns:xlink="http://www.w3.org/1999/xlink" xlink:title="Total lengths" id="ABBRID0EULAC" xlink:type="simple">TL</abbrev>; dorsal-fin origin above about middle of pectoral fin; tip of lower jaw anterior to anterior-nostril base; two simple, distally pointed protrusions along upper lip; <abbrev xmlns:xlink="http://www.w3.org/1999/xlink" xlink:title="supraorbital pores" id="ABBRID0EYLAC" xlink:type="simple">SO</abbrev> 1 + 4; <abbrev xmlns:xlink="http://www.w3.org/1999/xlink" xlink:title="preoperculomandibular pores" id="ABBRID0E3LAC" xlink:type="simple">POM</abbrev> 6 or 7 + 3; teeth on jaws and vomer mostly uniserial but posterior ends of maxilla and anterior end of symphysis biserial; body dark; median fins with narrow dark margins, except the pale fin origins; 14 predorsal and 53 preanal lateral-line pores; VF 12-55-153.</p></tp:treatment-sec><tp:treatment-sec sec-type="description" id="SECID0EAMAC"><title>Description.</title><p>Counts and measurements are mostly shown in Tables <xref ref-type="table" rid="T1">1</xref>, <xref ref-type="table" rid="T2">2</xref>.</p><table-wrap id="T1" position="float" orientation="portrait"><label>Table 1.</label><caption><p>Counts and measurements of two new <italic><tp:taxon-name><tp:taxon-name-part taxon-name-part-type="genus" reg="Ophichthus">Ophichthus</tp:taxon-name-part></tp:taxon-name></italic> from Taiwan.</p></caption><table id="TID0EHXAG" rules="all"><tbody><tr><th rowspan="3" colspan="1"/><th rowspan="1" colspan="1"><italic><tp:taxon-name><tp:taxon-name-part taxon-name-part-type="genus" reg="Ophichthus">O.</tp:taxon-name-part><tp:taxon-name-part taxon-name-part-type="species" reg="kbalanensis">kbalanensis</tp:taxon-name-part></tp:taxon-name></italic> sp. nov.</th><th rowspan="1" colspan="5"><italic><tp:taxon-name><tp:taxon-name-part taxon-name-part-type="genus" reg="Ophichthus">O.</tp:taxon-name-part><tp:taxon-name-part taxon-name-part-type="species" reg="multidentis">multidentis</tp:taxon-name-part></tp:taxon-name></italic> sp. nov.</th></tr><tr><th rowspan="1" colspan="1">Holotype</th><th rowspan="1" colspan="1">Holotype</th><th rowspan="1" colspan="4">Paratypes</th></tr><tr><th rowspan="1" colspan="1">NMMB-P26381</th><th rowspan="1" colspan="1">NMMB-P36205</th><th rowspan="1" colspan="1"><abbrev xmlns:xlink="http://www.w3.org/1999/xlink" xlink:title="National Taiwan Ocean University, Laboratory of Aquatic Ecology, Department of Aquaculture" id="ABBRID0EZOAC" xlink:type="simple">TOU-AE</abbrev> 7802</th><th rowspan="1" colspan="1"><abbrev xmlns:xlink="http://www.w3.org/1999/xlink" xlink:title="National Taiwan Ocean University, Laboratory of Aquatic Ecology, Department of Aquaculture" id="ABBRID0EBPAC" xlink:type="simple">TOU-AE</abbrev> 8998</th><th rowspan="1" colspan="1"><abbrev xmlns:xlink="http://www.w3.org/1999/xlink" xlink:title="National Taiwan Ocean University, Laboratory of Aquatic Ecology, Department of Aquaculture" id="ABBRID0EJPAC" xlink:type="simple">TOU-AE</abbrev> 8999</th><th rowspan="1" colspan="1"><abbrev xmlns:xlink="http://www.w3.org/1999/xlink" xlink:title="National Taiwan Ocean University, Laboratory of Aquatic Ecology, Department of Aquaculture" id="ABBRID0ERPAC" xlink:type="simple">TOU-AE</abbrev> 9294</th></tr><tr><td rowspan="1" colspan="1">Total length (mm)</td><td rowspan="1" colspan="1">414</td><td rowspan="1" colspan="1">433</td><td rowspan="1" colspan="1">519</td><td rowspan="1" colspan="1">554</td><td rowspan="1" colspan="1">597</td><td rowspan="1" colspan="1">696</td></tr><tr><td rowspan="1" colspan="7">As % of <abbrev xmlns:xlink="http://www.w3.org/1999/xlink" xlink:title="Total lengths" id="ABBRID0ERAAE" xlink:type="simple">TL</abbrev></td></tr><tr><td rowspan="1" colspan="1">Head length (<abbrev xmlns:xlink="http://www.w3.org/1999/xlink" xlink:title="head lengths" id="ABBRID0EZAAE" xlink:type="simple">HL</abbrev>)</td><td rowspan="1" colspan="1">10.3</td><td rowspan="1" colspan="1">8.1</td><td rowspan="1" colspan="1">8.0</td><td rowspan="1" colspan="1">8.2</td><td rowspan="1" colspan="1">8.8</td><td rowspan="1" colspan="1">8.5</td></tr><tr><td rowspan="1" colspan="1">Preanal length</td><td rowspan="1" colspan="1">37.3</td><td rowspan="1" colspan="1">41.2</td><td rowspan="1" colspan="1">41.5</td><td rowspan="1" colspan="1">43.2</td><td rowspan="1" colspan="1">43.2</td><td rowspan="1" colspan="1">42.9</td></tr><tr><td rowspan="1" colspan="1">Tail length</td><td rowspan="1" colspan="1">62.7</td><td rowspan="1" colspan="1">58.8</td><td rowspan="1" colspan="1">58.5</td><td rowspan="1" colspan="1">56.8</td><td rowspan="1" colspan="1">56.8</td><td rowspan="1" colspan="1">57.1</td></tr><tr><td rowspan="1" colspan="1">Predorsal length</td><td rowspan="1" colspan="1">12.6</td><td rowspan="1" colspan="1">16.5</td><td rowspan="1" colspan="1">15.1</td><td rowspan="1" colspan="1">16.1</td><td rowspan="1" colspan="1">17.4</td><td rowspan="1" colspan="1">18.0</td></tr><tr><td rowspan="1" colspan="1">Body depth at gill opening</td><td rowspan="1" colspan="1">3.1</td><td rowspan="1" colspan="1">2.2</td><td rowspan="1" colspan="1">2.7</td><td rowspan="1" colspan="1">2.4</td><td rowspan="1" colspan="1">2.7</td><td rowspan="1" colspan="1">3.3</td></tr><tr><td rowspan="1" colspan="1">Body width at gill opening</td><td rowspan="1" colspan="1">2.0</td><td rowspan="1" colspan="1">1.6</td><td rowspan="1" colspan="1">2.3</td><td rowspan="1" colspan="1">1.7</td><td rowspan="1" colspan="1">1.9</td><td rowspan="1" colspan="1">2.7</td></tr><tr><td rowspan="1" colspan="1">Body depth at mid-anus</td><td rowspan="1" colspan="1">2.5</td><td rowspan="1" colspan="1">2.1</td><td rowspan="1" colspan="1">2.9</td><td rowspan="1" colspan="1">2.3</td><td rowspan="1" colspan="1">3.0</td><td rowspan="1" colspan="1">2.9</td></tr><tr><td rowspan="1" colspan="1">Body width at mid-anus</td><td rowspan="1" colspan="1">2.4</td><td rowspan="1" colspan="1">2.1</td><td rowspan="1" colspan="1">2.8</td><td rowspan="1" colspan="1">2.4</td><td rowspan="1" colspan="1">2.6</td><td rowspan="1" colspan="1">3.0</td></tr><tr><td rowspan="1" colspan="7">As % of <abbrev xmlns:xlink="http://www.w3.org/1999/xlink" xlink:title="head lengths" id="ABBRID0EOGAE" xlink:type="simple">HL</abbrev></td></tr><tr><td rowspan="1" colspan="1">Snout length</td><td rowspan="1" colspan="1">16.4</td><td rowspan="1" colspan="1">20.6</td><td rowspan="1" colspan="1">20.1</td><td rowspan="1" colspan="1">21.2</td><td rowspan="1" colspan="1">18.8</td><td rowspan="1" colspan="1">20.9</td></tr><tr><td rowspan="1" colspan="1">Eye diameter</td><td rowspan="1" colspan="1">6.8</td><td rowspan="1" colspan="1">8.6</td><td rowspan="1" colspan="1">9.2</td><td rowspan="1" colspan="1">8.3</td><td rowspan="1" colspan="1">8.4</td><td rowspan="1" colspan="1">9.1</td></tr><tr><td rowspan="1" colspan="1">Upper-jaw length</td><td rowspan="1" colspan="1">27.9</td><td rowspan="1" colspan="1">28.6</td><td rowspan="1" colspan="1">28.1</td><td rowspan="1" colspan="1">29.5</td><td rowspan="1" colspan="1">29.8</td><td rowspan="1" colspan="1">28.3</td></tr><tr><td rowspan="1" colspan="1">Gill-opening length</td><td rowspan="1" colspan="1">9.2</td><td rowspan="1" colspan="1">11.1</td><td rowspan="1" colspan="1">8.2</td><td rowspan="1" colspan="1">9.4</td><td rowspan="1" colspan="1">9.7</td><td rowspan="1" colspan="1">11.3</td></tr><tr><td rowspan="1" colspan="1">Interorbital width</td><td rowspan="1" colspan="1">9.9</td><td rowspan="1" colspan="1">10.0</td><td rowspan="1" colspan="1">10.2</td><td rowspan="1" colspan="1">12.7</td><td rowspan="1" colspan="1">12.9</td><td rowspan="1" colspan="1">16.5</td></tr><tr><td rowspan="1" colspan="1">Isthmus width</td><td rowspan="1" colspan="1">15.0</td><td rowspan="1" colspan="1">16.0</td><td rowspan="1" colspan="1">22.8</td><td rowspan="1" colspan="1">13.8</td><td rowspan="1" colspan="1">16.9</td><td rowspan="1" colspan="1">28.2</td></tr><tr><td rowspan="1" colspan="1">Pectoral-fin length</td><td rowspan="1" colspan="1">27.9</td><td rowspan="1" colspan="1">26.0</td><td rowspan="1" colspan="1">24.2</td><td rowspan="1" colspan="1">29.8</td><td rowspan="1" colspan="1">29.5</td><td rowspan="1" colspan="1">24.6</td></tr><tr><td rowspan="1" colspan="1">Pectoral-fin base</td><td rowspan="1" colspan="1">12.0</td><td rowspan="1" colspan="1">11.7</td><td rowspan="1" colspan="1">9.7</td><td rowspan="1" colspan="1">9.6</td><td rowspan="1" colspan="1">10.8</td><td rowspan="1" colspan="1">10.1</td></tr><tr><td rowspan="1" colspan="7">Counts</td></tr><tr><td rowspan="1" colspan="1">Predorsal vertebrae</td><td rowspan="1" colspan="1">13</td><td rowspan="1" colspan="1">24</td><td rowspan="1" colspan="1">23</td><td rowspan="1" colspan="1">23</td><td rowspan="1" colspan="1">25</td><td rowspan="1" colspan="1">26</td></tr><tr><td rowspan="1" colspan="1">Preanal vertebrae</td><td rowspan="1" colspan="1">55</td><td rowspan="1" colspan="1">62</td><td rowspan="1" colspan="1">64</td><td rowspan="1" colspan="1">66</td><td rowspan="1" colspan="1">65</td><td rowspan="1" colspan="1">65</td></tr><tr><td rowspan="1" colspan="1">Total vertebrae</td><td rowspan="1" colspan="1">153</td><td rowspan="1" colspan="1">163</td><td rowspan="1" colspan="1">162</td><td rowspan="1" colspan="1">163</td><td rowspan="1" colspan="1">164</td><td rowspan="1" colspan="1">162</td></tr></tbody></table></table-wrap><table-wrap id="T2" position="float" orientation="portrait"><label>Table 2.</label><caption><p>Selected characters of <italic><tp:taxon-name><tp:taxon-name-part taxon-name-part-type="genus" reg="Ophichthus">Ophichthus</tp:taxon-name-part></tp:taxon-name></italic> species reported from Taiwan, except patterned species.</p></caption><table id="TID0EWOBG" rules="all"><tbody><tr><th rowspan="1" colspan="1"/><th rowspan="1" colspan="1">
                      <abbrev xmlns:xlink="http://www.w3.org/1999/xlink" xlink:title="supraorbital pores" id="ABBRID0EDPAE" xlink:type="simple">SO</abbrev>
                    </th><th rowspan="1" colspan="1">
                      <abbrev xmlns:xlink="http://www.w3.org/1999/xlink" xlink:title="preoperculomandibular pores" id="ABBRID0ELPAE" xlink:type="simple">POM</abbrev>
                    </th><th rowspan="1" colspan="1">Protrusion number</th><th rowspan="1" colspan="1">PALL</th><th rowspan="1" colspan="1">PDV</th><th rowspan="1" colspan="1">PAV</th><th rowspan="1" colspan="1">TV</th><th rowspan="1" colspan="1">TYPE V</th><th rowspan="1" colspan="1">Protrusion shape</th></tr><tr><td rowspan="1" colspan="1">
                      <italic>
                        <tp:taxon-name><tp:taxon-name-part taxon-name-part-type="genus" reg="Ophichthus">O.</tp:taxon-name-part><tp:taxon-name-part taxon-name-part-type="species" reg="aphotistos">aphotistos</tp:taxon-name-part></tp:taxon-name>
                      </italic>
                    </td><td rowspan="1" colspan="1">1+4</td><td rowspan="1" colspan="1">6+2</td><td rowspan="1" colspan="1">0</td><td rowspan="1" colspan="1">59–61</td><td rowspan="1" colspan="1">16–19</td><td rowspan="1" colspan="1">57–61</td><td rowspan="1" colspan="1">157–162</td><td rowspan="1" colspan="1">18/59/161</td><td rowspan="1" colspan="1">Absent</td></tr><tr><td rowspan="1" colspan="1">
                      <italic>
                        <tp:taxon-name><tp:taxon-name-part taxon-name-part-type="genus" reg="Ophichthus">O.</tp:taxon-name-part><tp:taxon-name-part taxon-name-part-type="species" reg="apicalis">apicalis</tp:taxon-name-part></tp:taxon-name>
                      </italic>
                    </td><td rowspan="1" colspan="1">1+4</td><td rowspan="1" colspan="1">5 or 6+3</td><td rowspan="1" colspan="1">2</td><td rowspan="1" colspan="1">NO DATA</td><td rowspan="1" colspan="1">12–14</td><td rowspan="1" colspan="1">50–53</td><td rowspan="1" colspan="1">138–141</td><td rowspan="1" colspan="1">NO TYPE</td><td rowspan="1" colspan="1">Small, thorn-shape</td></tr><tr><td rowspan="1" colspan="1">
                      <italic>
                        <tp:taxon-name><tp:taxon-name-part taxon-name-part-type="genus" reg="Ophichthus">O.</tp:taxon-name-part><tp:taxon-name-part taxon-name-part-type="species" reg="asakusae">asakusae</tp:taxon-name-part></tp:taxon-name>
                      </italic>
                    </td><td rowspan="1" colspan="1">1+4</td><td rowspan="1" colspan="1">7-10+3</td><td rowspan="1" colspan="1">0 or 1</td><td rowspan="1" colspan="1">51–58</td><td rowspan="1" colspan="1">10–12</td><td rowspan="1" colspan="1">49–57</td><td rowspan="1" colspan="1">123–132</td><td rowspan="1" colspan="1">11/54/128</td><td rowspan="1" colspan="1">Robust hump shape, weak in smaller specimens</td></tr><tr><td rowspan="1" colspan="1">
                      <italic>
                        <tp:taxon-name><tp:taxon-name-part taxon-name-part-type="genus" reg="Ophichthus">O.</tp:taxon-name-part><tp:taxon-name-part taxon-name-part-type="species" reg="bicolor">bicolor</tp:taxon-name-part></tp:taxon-name>
                      </italic>
                    </td><td rowspan="1" colspan="1">1+4</td><td rowspan="1" colspan="1">6+2</td><td rowspan="1" colspan="1">0</td><td rowspan="1" colspan="1">63–67</td><td rowspan="1" colspan="1">15–23</td><td rowspan="1" colspan="1">61–66</td><td rowspan="1" colspan="1">155–163</td><td rowspan="1" colspan="1">19/65/160</td><td rowspan="1" colspan="1">Absent</td></tr><tr><td rowspan="1" colspan="1"><italic><tp:taxon-name><tp:taxon-name-part taxon-name-part-type="genus" reg="Ophichthus">O.</tp:taxon-name-part><tp:taxon-name-part taxon-name-part-type="species" reg="kbalanensis">kbalanensis</tp:taxon-name-part></tp:taxon-name></italic> sp. nov.</td><td rowspan="1" colspan="1">1+4</td><td rowspan="1" colspan="1">6 or 7+3</td><td rowspan="1" colspan="1">2</td><td rowspan="1" colspan="1">53</td><td rowspan="1" colspan="1">12</td><td rowspan="1" colspan="1">55</td><td rowspan="1" colspan="1">153</td><td rowspan="1" colspan="1">12/55/153</td><td rowspan="1" colspan="1">Simple thorn-shape</td></tr><tr><td rowspan="1" colspan="1">
                      <italic>
                        <tp:taxon-name><tp:taxon-name-part taxon-name-part-type="genus" reg="Ophichthus">O.</tp:taxon-name-part><tp:taxon-name-part taxon-name-part-type="species" reg="kusanagi">kusanagi</tp:taxon-name-part></tp:taxon-name>
                      </italic>
                    </td><td rowspan="1" colspan="1">1+4</td><td rowspan="1" colspan="1">6+2</td><td rowspan="1" colspan="1">0</td><td rowspan="1" colspan="1">61–65</td><td rowspan="1" colspan="1">17–22</td><td rowspan="1" colspan="1">59–62</td><td rowspan="1" colspan="1">158–163</td><td rowspan="1" colspan="1">18/61/161</td><td rowspan="1" colspan="1">Absent</td></tr><tr><td rowspan="1" colspan="1">
                      <italic>
                        <tp:taxon-name><tp:taxon-name-part taxon-name-part-type="genus" reg="Ophichthus">O.</tp:taxon-name-part><tp:taxon-name-part taxon-name-part-type="species" reg="machidai">machidai</tp:taxon-name-part></tp:taxon-name>
                      </italic>
                    </td><td rowspan="1" colspan="1">1+4</td><td rowspan="1" colspan="1">5 or 6+2 or 3</td><td rowspan="1" colspan="1">2</td><td rowspan="1" colspan="1">51–59</td><td rowspan="1" colspan="1">11–16</td><td rowspan="1" colspan="1">52–59</td><td rowspan="1" colspan="1">150–161</td><td rowspan="1" colspan="1">16/58/158</td><td rowspan="1" colspan="1">Simple thorn-shape</td></tr><tr><td rowspan="1" colspan="1">
                      <italic>
                        <tp:taxon-name><tp:taxon-name-part taxon-name-part-type="genus" reg="Ophichthus">O.</tp:taxon-name-part><tp:taxon-name-part taxon-name-part-type="species" reg="macrochir">macrochir</tp:taxon-name-part></tp:taxon-name>
                      </italic>
                    </td><td rowspan="1" colspan="1">1+4</td><td rowspan="1" colspan="1">4-6+2</td><td rowspan="1" colspan="1">2</td><td rowspan="1" colspan="1">68–73</td><td rowspan="1" colspan="1">11–12</td><td rowspan="1" colspan="1">67–71</td><td rowspan="1" colspan="1">207–221</td><td rowspan="1" colspan="1">11/70/221</td><td rowspan="1" colspan="1">Simple thorn-shape</td></tr><tr><td rowspan="1" colspan="1">
                      <italic>
                        <tp:taxon-name><tp:taxon-name-part taxon-name-part-type="genus" reg="Ophichthus">O.</tp:taxon-name-part><tp:taxon-name-part taxon-name-part-type="species" reg="megalops">megalops</tp:taxon-name-part></tp:taxon-name>
                      </italic>
                    </td><td rowspan="1" colspan="1">1+4</td><td rowspan="1" colspan="1">6+3</td><td rowspan="1" colspan="1">0</td><td rowspan="1" colspan="1">59–64</td><td rowspan="1" colspan="1">28–35</td><td rowspan="1" colspan="1">59–63</td><td rowspan="1" colspan="1">157–168</td><td rowspan="1" colspan="1">29/60/160</td><td rowspan="1" colspan="1">Absent</td></tr><tr><td rowspan="1" colspan="1"><italic><tp:taxon-name><tp:taxon-name-part taxon-name-part-type="genus" reg="Ophichthus">O.</tp:taxon-name-part><tp:taxon-name-part taxon-name-part-type="species" reg="multidentis">multidentis</tp:taxon-name-part></tp:taxon-name></italic> sp. nov.</td><td rowspan="1" colspan="1">1+3</td><td rowspan="1" colspan="1">5+2</td><td rowspan="1" colspan="1">0</td><td rowspan="1" colspan="1">63</td><td rowspan="1" colspan="1">24</td><td rowspan="1" colspan="1">62</td><td rowspan="1" colspan="1">163</td><td rowspan="1" colspan="1">24/62/163</td><td rowspan="1" colspan="1">Absent</td></tr><tr><td rowspan="1" colspan="1">
                      <italic>
                        <tp:taxon-name><tp:taxon-name-part taxon-name-part-type="genus" reg="Ophichthus">O.</tp:taxon-name-part><tp:taxon-name-part taxon-name-part-type="species" reg="obtusus">obtusus</tp:taxon-name-part></tp:taxon-name>
                      </italic>
                    </td><td rowspan="1" colspan="1">1+4</td><td rowspan="1" colspan="1">4 or 5+3</td><td rowspan="1" colspan="1">2</td><td rowspan="1" colspan="1">57</td><td rowspan="1" colspan="1">11–19</td><td rowspan="1" colspan="1">52–57</td><td rowspan="1" colspan="1">148–159</td><td rowspan="1" colspan="1">12/57/151</td><td rowspan="1" colspan="1">Stout, with wrinkles in larger specimens</td></tr><tr><td rowspan="1" colspan="1">
                      <italic>
                        <tp:taxon-name><tp:taxon-name-part taxon-name-part-type="genus" reg="Ophichthus">O.</tp:taxon-name-part><tp:taxon-name-part taxon-name-part-type="species" reg="pratasensis">pratasensis</tp:taxon-name-part></tp:taxon-name>
                      </italic>
                    </td><td rowspan="1" colspan="1">1+4</td><td rowspan="1" colspan="1">6+2</td><td rowspan="1" colspan="1">0</td><td rowspan="1" colspan="1">59–60</td><td rowspan="1" colspan="1">20</td><td rowspan="1" colspan="1">59</td><td rowspan="1" colspan="1">177</td><td rowspan="1" colspan="1">20/59/177</td><td rowspan="1" colspan="1">Absent</td></tr><tr><td rowspan="1" colspan="1">
                      <italic>
                        <tp:taxon-name><tp:taxon-name-part taxon-name-part-type="genus" reg="Ophichthus">O.</tp:taxon-name-part><tp:taxon-name-part taxon-name-part-type="species" reg="rotundus">rotundus</tp:taxon-name-part></tp:taxon-name>
                      </italic>
                    </td><td rowspan="1" colspan="1">1+3</td><td rowspan="1" colspan="1">5+2</td><td rowspan="1" colspan="1">2</td><td rowspan="1" colspan="1">65–66</td><td rowspan="1" colspan="1">14?</td><td rowspan="1" colspan="1">64?</td><td rowspan="1" colspan="1">178–184</td><td rowspan="1" colspan="1">14/64/182</td><td rowspan="1" colspan="1">Short, simple thorn-shape</td></tr><tr><td rowspan="1" colspan="1">
                      <italic>
                        <tp:taxon-name><tp:taxon-name-part taxon-name-part-type="genus" reg="Ophichthus">O.</tp:taxon-name-part><tp:taxon-name-part taxon-name-part-type="species" reg="sangjuensis">sangjuensis</tp:taxon-name-part></tp:taxon-name>
                      </italic>
                    </td><td rowspan="1" colspan="1">1+4</td><td rowspan="1" colspan="1">5 or 6+3</td><td rowspan="1" colspan="1">2</td><td rowspan="1" colspan="1">53</td><td rowspan="1" colspan="1">13–14</td><td rowspan="1" colspan="1">48–52</td><td rowspan="1" colspan="1">143–153</td><td rowspan="1" colspan="1">13/50/153</td><td rowspan="1" colspan="1">Simple thorn-shape</td></tr><tr><td rowspan="1" colspan="1">
                      <italic>
                        <tp:taxon-name><tp:taxon-name-part taxon-name-part-type="genus" reg="Ophichthus">O.</tp:taxon-name-part><tp:taxon-name-part taxon-name-part-type="species" reg="semilunatus">semilunatus</tp:taxon-name-part></tp:taxon-name>
                      </italic>
                    </td><td rowspan="1" colspan="1">1+3</td><td rowspan="1" colspan="1">7+2</td><td rowspan="1" colspan="1">0</td><td rowspan="1" colspan="1">65</td><td rowspan="1" colspan="1">29</td><td rowspan="1" colspan="1">64</td><td rowspan="1" colspan="1">176</td><td rowspan="1" colspan="1">29/64/176</td><td rowspan="1" colspan="1">Absent</td></tr><tr><td rowspan="1" colspan="1">
                      <italic>
                        <tp:taxon-name><tp:taxon-name-part taxon-name-part-type="genus" reg="Ophichthus">O.</tp:taxon-name-part><tp:taxon-name-part taxon-name-part-type="species" reg="shaoi">shaoi</tp:taxon-name-part></tp:taxon-name>
                      </italic>
                    </td><td rowspan="1" colspan="1">1+4</td><td rowspan="1" colspan="1">6 or 7+3</td><td rowspan="1" colspan="1">1</td><td rowspan="1" colspan="1">69–72</td><td rowspan="1" colspan="1">10–13</td><td rowspan="1" colspan="1">68–72</td><td rowspan="1" colspan="1">155–168</td><td rowspan="1" colspan="1">12/68/155</td><td rowspan="1" colspan="1">Small, thorn-shape</td></tr><tr><td rowspan="1" colspan="1">
                      <italic>
                        <tp:taxon-name><tp:taxon-name-part taxon-name-part-type="genus" reg="Ophichthus">O.</tp:taxon-name-part><tp:taxon-name-part taxon-name-part-type="species" reg="urolophus">urolophus</tp:taxon-name-part></tp:taxon-name>
                      </italic>
                    </td><td rowspan="1" colspan="1">1+3 or 4</td><td rowspan="1" colspan="1">5-8+3</td><td rowspan="1" colspan="1">1</td><td rowspan="1" colspan="1">51–58</td><td rowspan="1" colspan="1">13–18</td><td rowspan="1" colspan="1">51–56</td><td rowspan="1" colspan="1">134–140</td><td rowspan="1" colspan="1">16/54/136</td><td rowspan="1" colspan="1">Robust hump shape, weak in smaller specimens</td></tr><tr><td rowspan="1" colspan="1">
                      <italic>
                        <tp:taxon-name><tp:taxon-name-part taxon-name-part-type="genus" reg="Ophichthus">O.</tp:taxon-name-part><tp:taxon-name-part taxon-name-part-type="species" reg="zophistius">zophistius</tp:taxon-name-part></tp:taxon-name>
                      </italic>
                    </td><td rowspan="1" colspan="1">1+4</td><td rowspan="1" colspan="1">5 or 6+3</td><td rowspan="1" colspan="1">2</td><td rowspan="1" colspan="1">59–64</td><td rowspan="1" colspan="1">11–13</td><td rowspan="1" colspan="1">61–63</td><td rowspan="1" colspan="1">177–184</td><td rowspan="1" colspan="1">12/62/181</td><td rowspan="1" colspan="1">Simple thorn-shape</td></tr></tbody></table></table-wrap><p>Body elongate, but relatively short, subcylindrical, its depth at gill opening 11.9 in head and trunk, 31.8 in <abbrev xmlns:xlink="http://www.w3.org/1999/xlink" xlink:title="Total lengths" id="ABBRID0ENIAG" xlink:type="simple">TL</abbrev> (Fig. <xref ref-type="fig" rid="F1">1</xref>); tail more compressed, tapering slowly towards tip of tail, its length 1.6 in <abbrev xmlns:xlink="http://www.w3.org/1999/xlink" xlink:title="Total lengths" id="ABBRID0EVIAG" xlink:type="simple">TL</abbrev>. Skin of body wrinkled; relatively strong wrinkles on snout, with numerous fine longitudinal wrinkles on remaining head and body.</p><fig id="F1" position="float" orientation="portrait"><object-id xmlns:xlink="http://www.w3.org/1999/xlink" content-type="doi" xlink:type="simple">10.3897/zookeys.1220.126337.figure1</object-id><object-id xmlns:xlink="http://www.w3.org/1999/xlink" content-type="arpha" xlink:type="simple">1F2BBEAC-F128-59B5-8EC8-8B72C6E6DF4E</object-id><label>Figure 1.</label><caption><p><italic><tp:taxon-name><tp:taxon-name-part taxon-name-part-type="genus" reg="Ophichthus">Ophichthus</tp:taxon-name-part><tp:taxon-name-part taxon-name-part-type="species" reg="kbalanensis">kbalanensis</tp:taxon-name-part></tp:taxon-name></italic> sp. nov., NMMB-P26381, holotype, 414 mm <abbrev xmlns:xlink="http://www.w3.org/1999/xlink" xlink:title="Total lengths" id="ABBRID0EMJAG" xlink:type="simple">TL</abbrev>, Da-xi, Taiwan <bold>A</bold> fresh condition <bold>B</bold> preserved condition. Arrows indicate positions of dorsal-fin origin (lefts) and anus (rights).</p></caption><graphic xmlns:xlink="http://www.w3.org/1999/xlink" xlink:href="zookeys-1220-063_article-126337__-g001.jpg" position="float" orientation="portrait" xlink:type="simple" id="oo_1194398.jpg"><uri content-type="original_file" xlink:type="simple">https://binary.pensoft.net/fig/1194398</uri></graphic></fig><p>Head moderate, 3.6 in head and trunk and 9.7 in <abbrev xmlns:xlink="http://www.w3.org/1999/xlink" xlink:title="Total lengths" id="ABBRID0E2JAG" xlink:type="simple">TL</abbrev>; dorsal contour of head weakly curved above eye, occipital weakly convex; branchial basket slightly swollen, its maximum depth 2.9 in head. Snout tip relatively blunt and robust, moderate in length, 6.1 in <abbrev xmlns:xlink="http://www.w3.org/1999/xlink" xlink:title="head lengths" id="ABBRID0E6JAG" xlink:type="simple">HL</abbrev> and 0.4 in eye. Anterior nostril a simple tube opening anteroventrally; posterior nostril a hole at inner margin of upper lip, completely covered by a wide dermal flap. Eye relatively small, 2.4 in snout length. Mouth subterminal, tip of lower jaw anterior to anterior base of anterior nostril tube. Rictus well behind posterior margin of eye. Lips smooth without small papillae; two low, small, simple, thorn-shaped protrusions, their tips pointed. Interorbital region smooth, transverse contour rounded, convex. Gill openings located ventrolaterally, upper ends slightly above middle of pectoral fin.</p><p>Sensory pores on head (Fig. <xref ref-type="fig" rid="F2">2A</xref>) developed but very small, not obvious; <abbrev xmlns:xlink="http://www.w3.org/1999/xlink" xlink:title="supraorbital pores" id="ABBRID0EJKAG" xlink:type="simple">SO</abbrev> 1 + 4, first one (ethmoid) on ventral surface of snout; <abbrev xmlns:xlink="http://www.w3.org/1999/xlink" xlink:title="infraorbital pores" id="ABBRID0ENKAG" xlink:type="simple">IO</abbrev> 3 + 3, the first behind anterior nostril base, 2 below eye, and 3 arranged in a vertical row behind eye; <abbrev xmlns:xlink="http://www.w3.org/1999/xlink" xlink:title="preoperculomandibular pores" id="ABBRID0ERKAG" xlink:type="simple">POM</abbrev> 6 (left) or 7 (right) + 3, the 6 (or seventh on right side) below rictus; <abbrev xmlns:xlink="http://www.w3.org/1999/xlink" xlink:title="supratemporal pores" id="ABBRID0EVKAG" xlink:type="simple">ST</abbrev> 3, single pore on mid-temporal; and single interorbital pore. Lateral-line nearly complete, end anterior to about 1/2 <abbrev xmlns:xlink="http://www.w3.org/1999/xlink" xlink:title="head lengths" id="ABBRID0EZKAG" xlink:type="simple">HL</abbrev> before tail tip; canal on branchial basket slightly arched, 10 on branchial basket before gill opening, 14 anterior to origin of dorsal fin, 53 anterior to anus, and total 138.</p><fig id="F2" position="float" orientation="portrait"><object-id xmlns:xlink="http://www.w3.org/1999/xlink" content-type="doi" xlink:type="simple">10.3897/zookeys.1220.126337.figure2</object-id><object-id xmlns:xlink="http://www.w3.org/1999/xlink" content-type="arpha" xlink:type="simple">AD874F42-CC1D-56DF-896E-2774630D0DC6</object-id><label>Figure 2.</label><caption><p>Line drawings of <italic><tp:taxon-name><tp:taxon-name-part taxon-name-part-type="genus" reg="Ophichthus">O.</tp:taxon-name-part><tp:taxon-name-part taxon-name-part-type="species" reg="kbalanensis">kbalanensis</tp:taxon-name-part></tp:taxon-name></italic> sp. nov., NMMB-P26381, holotype, 414 mm <abbrev xmlns:xlink="http://www.w3.org/1999/xlink" xlink:title="Total lengths" id="ABBRID0EQLAG" xlink:type="simple">TL</abbrev><bold>A</bold> sensory pores on head <bold>B</bold> teeth on upper (left) and lower jaws (right). Arrows indicate interorbital (left) and mid-temporal pores (right); black solid circle indicates holes of lost tooth; and broken lines indicate concealed teeth by fleshy lips.</p></caption><graphic xmlns:xlink="http://www.w3.org/1999/xlink" xlink:href="zookeys-1220-063_article-126337__-g002.jpg" position="float" orientation="portrait" xlink:type="simple" id="oo_1194399.jpg"><uri content-type="original_file" xlink:type="simple">https://binary.pensoft.net/fig/1194399</uri></graphic></fig><p>Teeth moderate, conical, pointed (Fig. <xref ref-type="fig" rid="F2">2B</xref>); teeth on maxilla mostly uniserial, ending with an additional row consisting of 5 teeth on inner side; dentary mostly uniserial but an additional row of small teeth in outer region of symphysis anteriorly; vomerine biserial anteriorly and medially, uniserial at posterior end; 6 large teeth on intermaxillary, arranged as chevron-shape.</p><p>Dorsal and anal fins low, anal fin slightly higher than dorsal fin; both ending slightly anterior to tail tip. Dorsal-fin origin over about posterior third of pectoral fin. Pectoral fin tip weakly pointed, not lanceolate (somewhat damaged by trawl operation). Caudal fin absent, rear end of tail tip pointed.</p></tp:treatment-sec><tp:treatment-sec sec-type="Coloration" id="SECID0EEMAG"><title>Coloration.</title><p>Freshly caught specimen has a somewhat purplish body, darker dorsally and paler ventrally; pectoral fin dark brown and anal fin with dark brown to black margin; tail tip relatively pale (Fig. <xref ref-type="fig" rid="F1">1A</xref>). Preserved condition in 50% isopropanol ethanol (Fig. <xref ref-type="fig" rid="F1">1B</xref>): head and body dark brown, abdomen slightly paler, densely covered with melanophores; branchial basket darker and blueish. Anterior nostril tube similar to body color; sensory pores not prominently margined. Mouth cavity dusky brown. Membrane of gill opening paler than body. Anterior portion of dorsal fin creamy white, gradually becoming dark brown similar in color to dorsal surface; narrow black margin along entire dorsal fin. Anterior portion of anal fin creamy white, gradually becoming dark brown on anterior one-third of its length, with black margin becoming broader posteriorly. Pectoral fin yellowish brown, gradually darkening posteriorly.</p></tp:treatment-sec><tp:treatment-sec sec-type="etymology" id="SECID0ESMAG"><title>Etymology.</title><p>The specific name is derived from the type locality “Kbalan”, an old name of Yilan region (Kat-má-lán in Taiwanese or Cabaran in Spanish) dated back to 1300–800 years ago. Kbalan means “people who live in the plain” in the Taiwanese aboriginal race Kebalan. The earliest record of Kbalan occurred in the occupation of the Spanish (~1632) which was replaced by the Dutch East India Company in 1642.</p></tp:treatment-sec><tp:treatment-sec sec-type="comparisons" id="SECID0EXMAG"><title>Comparison.</title><p>The first distinctive character found in <italic><tp:taxon-name><tp:taxon-name-part taxon-name-part-type="genus" reg="Ophichthus">Ophichthus</tp:taxon-name-part><tp:taxon-name-part taxon-name-part-type="species" reg="kbalanensis">kbalanensis</tp:taxon-name-part></tp:taxon-name></italic> sp. nov. is the unique tooth arrangement. In most species of <italic><tp:taxon-name><tp:taxon-name-part taxon-name-part-type="genus" reg="Ophichthus">Ophichthus</tp:taxon-name-part></tp:taxon-name></italic> we examined, the tooth rows on jaws maintained the same number or reduced to fewer row(s) posteriorly. However, in the new species, there is a short additional row of teeth on posterior portion of upper jaw.</p><p>Secondly, the tip of lower jaw extends beyond anterior margin of base of anterior nostril tube is also quite distinct among <italic><tp:taxon-name><tp:taxon-name-part taxon-name-part-type="genus" reg="Ophichthus">Ophichthus</tp:taxon-name-part></tp:taxon-name></italic> species (Hibino pers. obs.). <italic><tp:taxon-name><tp:taxon-name-part taxon-name-part-type="genus" reg="Ophichthus">Ophichthus</tp:taxon-name-part><tp:taxon-name-part taxon-name-part-type="species" reg="ishiyamorum">ishiyamorum</tp:taxon-name-part></tp:taxon-name></italic> McCosker, 2010 shares this character with <italic><tp:taxon-name><tp:taxon-name-part taxon-name-part-type="genus" reg="Ophichthus">O.</tp:taxon-name-part><tp:taxon-name-part taxon-name-part-type="species" reg="kbalanensis">kbalanensis</tp:taxon-name-part></tp:taxon-name></italic>, as well as the dorsal-fin origin above middle of the pectoral fin, and similar body coloration. However, <italic><tp:taxon-name><tp:taxon-name-part taxon-name-part-type="genus" reg="Ophichthus">O.</tp:taxon-name-part><tp:taxon-name-part taxon-name-part-type="species" reg="kbalanensis">kbalanensis</tp:taxon-name-part></tp:taxon-name></italic> sp. nov. differs from <italic><tp:taxon-name><tp:taxon-name-part taxon-name-part-type="genus" reg="Ophichthus">O.</tp:taxon-name-part><tp:taxon-name-part taxon-name-part-type="species" reg="ishiyamorum">ishiyamorum</tp:taxon-name-part></tp:taxon-name></italic> in having a smaller head (10.3% <abbrev xmlns:xlink="http://www.w3.org/1999/xlink" xlink:title="Total lengths" id="ABBRID0EEPAG" xlink:type="simple">TL</abbrev> vs 14–15% <abbrev xmlns:xlink="http://www.w3.org/1999/xlink" xlink:title="Total lengths" id="ABBRID0EIPAG" xlink:type="simple">TL</abbrev>), more vertebrae (153 vs 130–132), maxillary teeth mostly uniserial but ending in biserial (vs mostly uniserial and biserial anteriorly), and median fins with dark margined (vs pale) (<xref ref-type="bibr" rid="B12">McCosker 2010</xref>).</p><p>The tip of lower jaw is also before the anterior nostril tube in <italic><tp:taxon-name><tp:taxon-name-part taxon-name-part-type="genus" reg="Ophichthus">Ophichthus</tp:taxon-name-part><tp:taxon-name-part taxon-name-part-type="species" reg="alleni">alleni</tp:taxon-name-part></tp:taxon-name></italic> McCosker, 2010, several specimens of <italic><tp:taxon-name><tp:taxon-name-part taxon-name-part-type="genus" reg="Ophichthus">Ophichthus</tp:taxon-name-part><tp:taxon-name-part taxon-name-part-type="species" reg="asakusae">asakusae</tp:taxon-name-part></tp:taxon-name></italic> Jordan &amp; Snyder, 1901 and <italic><tp:taxon-name><tp:taxon-name-part taxon-name-part-type="genus" reg="Ophichthus">Ophichthus</tp:taxon-name-part><tp:taxon-name-part taxon-name-part-type="species" reg="urolophus">urolophus</tp:taxon-name-part></tp:taxon-name></italic> (Temminck &amp; Schlegel, 1846); however, they have only one or no protrusions on upper lip, much fewer total vertebrae (131–133 in <italic><tp:taxon-name><tp:taxon-name-part taxon-name-part-type="genus" reg="Ophichthus">O.</tp:taxon-name-part><tp:taxon-name-part taxon-name-part-type="species" reg="alleni">alleni</tp:taxon-name-part></tp:taxon-name></italic>, 126–132 in <italic><tp:taxon-name><tp:taxon-name-part taxon-name-part-type="genus" reg="Ophichthus">O.</tp:taxon-name-part><tp:taxon-name-part taxon-name-part-type="species" reg="asakusae">asakusae</tp:taxon-name-part></tp:taxon-name></italic> and 134–139 in <italic><tp:taxon-name><tp:taxon-name-part taxon-name-part-type="genus" reg="Ophichthus">O.</tp:taxon-name-part><tp:taxon-name-part taxon-name-part-type="species" reg="urolophus">urolophus</tp:taxon-name-part></tp:taxon-name></italic>), and a bicolored body with a mostly pale ventral surface (<xref ref-type="bibr" rid="B12">McCosker 2010</xref>; <xref ref-type="bibr" rid="B7">Hibino et al. 2019b</xref>; this study).</p><p>In Taiwan, <italic><tp:taxon-name><tp:taxon-name-part taxon-name-part-type="genus" reg="Ophichthus">O.</tp:taxon-name-part><tp:taxon-name-part taxon-name-part-type="species" reg="kbalanensis">kbalanensis</tp:taxon-name-part></tp:taxon-name></italic> sp. nov. is also similar to <italic><tp:taxon-name><tp:taxon-name-part taxon-name-part-type="genus" reg="Ophichthus">O.</tp:taxon-name-part><tp:taxon-name-part taxon-name-part-type="species" reg="obtusus">obtusus</tp:taxon-name-part></tp:taxon-name></italic> in the uniformly black body and vertebral count, but it can be distinguished by the different tooth arrangement on the jaws, more mandibular pores (6 or 7 vs 4 or 5), position of the end of the rictus (behind posterior margin of eye vs not behind), and two small, simple, thorn-like labial protrusions on the upper lip (vs at least anterior one fat, cauliflower-shaped protrusion with weak wrinkles) (<xref ref-type="bibr" rid="B14">McCosker et al. 2012</xref>; <xref ref-type="bibr" rid="B2">Chiu et al. 2013</xref>; this study).</p></tp:treatment-sec><ref-list><ref id="B12"><mixed-citation xmlns:xlink="http://www.w3.org/1999/xlink" xlink:type="simple"><person-group><name name-style="western"><surname>McCosker</surname><given-names>JE</given-names></name></person-group> (<year>2010</year>) <article-title>Deepwater Indo-Pacific species of the snake-eel genus <italic><tp:taxon-name><tp:taxon-name-part taxon-name-part-type="genus">Ophichthus</tp:taxon-name-part></tp:taxon-name></italic> (<tp:taxon-name><tp:taxon-name-part taxon-name-part-type="order">Anguilliformes</tp:taxon-name-part></tp:taxon-name>: <tp:taxon-name><tp:taxon-name-part taxon-name-part-type="family">Ophichthidae</tp:taxon-name-part></tp:taxon-name>), with the description of nine new species.</article-title><source>Zootaxa</source><volume>2505</volume>(<issue>1</issue>): <fpage>1</fpage>–<lpage>39</lpage>. <ext-link xlink:href="10.11646/zootaxa.2505.1.1" ext-link-type="doi" xlink:type="simple">https://doi.org/10.11646/zootaxa.2505.1.1</ext-link></mixed-citation></ref><ref id="B7"><mixed-citation xmlns:xlink="http://www.w3.org/1999/xlink" xlink:type="simple"><person-group><name name-style="western"><surname>Hibino</surname><given-names>Y</given-names></name><name name-style="western"><surname>McCosker</surname><given-names>JE</given-names></name><name name-style="western"><surname>Tashiro</surname><given-names>F</given-names></name></person-group> (<year>2019b</year>) <article-title>Four new deepwater <italic><tp:taxon-name><tp:taxon-name-part taxon-name-part-type="genus">Ophichthus</tp:taxon-name-part></tp:taxon-name></italic> (<tp:taxon-name><tp:taxon-name-part taxon-name-part-type="order">Anguilliformes</tp:taxon-name-part></tp:taxon-name>: <tp:taxon-name><tp:taxon-name-part taxon-name-part-type="family">Ophichthidae</tp:taxon-name-part></tp:taxon-name>) from Japan with a redescription of <italic><tp:taxon-name><tp:taxon-name-part taxon-name-part-type="genus">Ophichthus</tp:taxon-name-part><tp:taxon-name-part taxon-name-part-type="species">pallens</tp:taxon-name-part></tp:taxon-name></italic> (Richardson 1848).</article-title><source>Ichthyological Research</source><volume>66</volume>(<issue>2</issue>): <fpage>289</fpage>–<lpage>306</lpage>. <ext-link xlink:href="10.1007/s10228-018-00677-3" ext-link-type="doi" xlink:type="simple">https://doi.org/10.1007/s10228-018-00677-3</ext-link></mixed-citation></ref><ref id="B14"><mixed-citation xmlns:xlink="http://www.w3.org/1999/xlink" xlink:type="simple"><person-group><name name-style="western"><surname>McCosker</surname><given-names>JE</given-names></name><name name-style="western"><surname>Ide</surname><given-names>S</given-names></name><name name-style="western"><surname>Endo</surname><given-names>H</given-names></name></person-group> (<year>2012</year>) Three new species of ophichthid eels (<tp:taxon-name><tp:taxon-name-part taxon-name-part-type="order">Anguilliformes</tp:taxon-name-part></tp:taxon-name>: <tp:taxon-name><tp:taxon-name-part taxon-name-part-type="family">Ophichthidae</tp:taxon-name-part></tp:taxon-name>) from Japan. Bulletin of the National Museum of Nature and Science, Series A (Supplement 6): 1–16.</mixed-citation></ref><ref id="B2"><mixed-citation xmlns:xlink="http://www.w3.org/1999/xlink" xlink:type="simple"><person-group><name name-style="western"><surname>Chiu</surname><given-names>Y-C</given-names></name><name name-style="western"><surname>Lin</surname><given-names>J</given-names></name><name name-style="western"><surname>Chen</surname><given-names>H-M</given-names></name></person-group> (<year>2013</year>) One new record genus and three new record species of snake eels (<tp:taxon-name><tp:taxon-name-part taxon-name-part-type="family">Ophichthidae</tp:taxon-name-part></tp:taxon-name>: <tp:taxon-name><tp:taxon-name-part taxon-name-part-type="order">Anguilliformes</tp:taxon-name-part></tp:taxon-name>) from Taiwan. Journal of Marine Science and Technology (Supplement 21): 201–206. <ext-link xlink:href="10.6119/JMST-013-1220-10" ext-link-type="doi" xlink:type="simple">https://doi.org/10.6119/JMST-013-1220-10</ext-link></mixed-citation></ref></ref-list></tp:taxon-treatment>
