# Supplementary material for: ﻿Descriptions of two new dark-body snake eels of the genus Ophichthus (Anguilliformes, Ophichthidae) from Taiwan
Source: Zookeys. 2024 Dec 9;1220:63–78. doi: 10.3897/zookeys.1220.126337 (PMC11650213; doi:10.3897/zookeys.1220.126337)
Supplement: XML Treatment for Ophichthus multidentis [file zookeys.1220.126337-treatment2.xml]

<!DOCTYPE tp:taxon-treatment
  PUBLIC "-//TaxonX//DTD Taxonomic Treatment Publishing DTD v0 20100105//EN" "tax-treatment-NSO.dtd">
<tp:taxon-treatment xmlns:tp="http://www.plazi.org/taxpub"><tp:treatment-meta><kwd-group><label>Taxon classification</label><kwd>
                <named-content content-type="kingdom">Animalia</named-content>
              </kwd><kwd>
                <named-content content-type="order">Anguilliformes</named-content>
              </kwd><kwd>
                <named-content content-type="family">Ophichthidae</named-content>
              </kwd></kwd-group><mixed-citation publication-type="journal"><person-group><name><surname>Hibino</surname><given-names>Yusuke</given-names></name><name><surname>Ho</surname><given-names>Hsuan-Ching</given-names></name><name><surname>Huang</surname><given-names>Jian-Fu</given-names></name></person-group><article-title>﻿Descriptions of two new dark-body snake eels of the genus <italic><tp:taxon-name><tp:taxon-name-part taxon-name-part-type="genus" reg="Ophichthus">Ophichthus</tp:taxon-name-part></tp:taxon-name></italic> (<tp:taxon-name><tp:taxon-name-part taxon-name-part-type="order">Anguilliformes</tp:taxon-name-part></tp:taxon-name>, <tp:taxon-name><tp:taxon-name-part taxon-name-part-type="family">Ophichthidae</tp:taxon-name-part></tp:taxon-name>) from Taiwan</article-title><source>Zookeys</source><day>09</day><month>12</month><year>2024</year><volume>1220</volume><fpage>63</fpage><lpage>78</lpage><pub-id pub-id-type="doi">10.3897/zookeys.1220.126337</pub-id></mixed-citation></tp:treatment-meta><tp:nomenclature><label>﻿</label><tp:taxon-name>
              <object-id xmlns:xlink="http://www.w3.org/1999/xlink" content-type="arpha" xlink:type="simple">436BC030-8758-5134-AC4B-88D34B1B346A</object-id>
              <tp:taxon-name-part taxon-name-part-type="genus" reg="Ophichthus">Ophichthus</tp:taxon-name-part>
              <tp:taxon-name-part taxon-name-part-type="species" reg="multidentis">multidentis</tp:taxon-name-part>
              <object-id xmlns:xlink="http://www.w3.org/1999/xlink" content-type="zoobank" xlink:type="simple">https://zoobank.org/56CD9529-C140-4DCE-8691-59492233FB42</object-id>
            </tp:taxon-name><tp:taxon-authority>Hibino, Ho &amp; Huang</tp:taxon-authority><tp:taxon-status xmlns:xlink="http://www.w3.org/1999/xlink" xlink:type="simple">sp. nov.</tp:taxon-status><xref ref-type="fig" rid="F3">Figs 3</xref><xref ref-type="fig" rid="F4">, 4</xref><xref ref-type="table" rid="T1">; Tables 1</xref><xref ref-type="table" rid="T2">, 2</xref></tp:nomenclature><tp:treatment-sec sec-type="material" id="SECID0EYUAG"><title>Material examined.</title><p><bold><italic>Holotype</italic></bold>: NMMB-P36205, 433 mm <abbrev xmlns:xlink="http://www.w3.org/1999/xlink" xlink:title="Total lengths" id="ABBRID0EDVAG" xlink:type="simple">TL</abbrev>, ca <named-content xmlns:xlink="http://www.w3.org/1999/xlink" content-type="dwc:verbatimCoordinates" xlink:type="simple"><named-content content-type="geo-json" specific-use="{&#34;type&#34;:&#34;Point&#34;,&#34;coordinates&#34;:[120.180000,22.708333]}" id="NCID0EKVAG" xlink:type="simple">22°42.5'N, 120°10.8'E</named-content></named-content>, off Ke-tzu-liao, Kaohsiung, southwestern Taiwan, northern South China Sea, 4 Sep. 2019, collected by H.-C, Ho. <bold><italic>Paratypes</italic></bold>: Four specimens, all collected from Daxi fish landing port, <named-content xmlns:xlink="http://www.w3.org/1999/xlink" content-type="dwc:verbatimCoordinates" xlink:type="simple"><named-content content-type="geo-json" specific-use="{&#34;type&#34;:&#34;Point&#34;,&#34;coordinates&#34;:[121.900000,24.941667]}" id="NCID0EVVAG" xlink:type="simple">24°56.5'N, 121°54.0'E</named-content></named-content>, northeastern Taiwan, southern East China Sea, collected by J.-F. Huang: <abbrev xmlns:xlink="http://www.w3.org/1999/xlink" xlink:title="National Taiwan Ocean University, Laboratory of Aquatic Ecology, Department of Aquaculture" id="ABBRID0E1VAG" xlink:type="simple">TOU-AE</abbrev> 7802, 519 mm <abbrev xmlns:xlink="http://www.w3.org/1999/xlink" xlink:title="Total lengths" id="ABBRID0E5VAG" xlink:type="simple">TL</abbrev>, 25 July 2020; <abbrev xmlns:xlink="http://www.w3.org/1999/xlink" xlink:title="National Taiwan Ocean University, Laboratory of Aquatic Ecology, Department of Aquaculture" id="ABBRID0ECWAG" xlink:type="simple">TOU-AE</abbrev> 8998, 554 mm <abbrev xmlns:xlink="http://www.w3.org/1999/xlink" xlink:title="Total lengths" id="ABBRID0EGWAG" xlink:type="simple">TL</abbrev>, <abbrev xmlns:xlink="http://www.w3.org/1999/xlink" xlink:title="National Taiwan Ocean University, Laboratory of Aquatic Ecology, Department of Aquaculture" id="ABBRID0EKWAG" xlink:type="simple">TOU-AE</abbrev> 8999, 597 mm <abbrev xmlns:xlink="http://www.w3.org/1999/xlink" xlink:title="Total lengths" id="ABBRID0EOWAG" xlink:type="simple">TL</abbrev>, 28 Nov. 2022; <abbrev xmlns:xlink="http://www.w3.org/1999/xlink" xlink:title="National Taiwan Ocean University, Laboratory of Aquatic Ecology, Department of Aquaculture" id="ABBRID0ESWAG" xlink:type="simple">TOU-AE</abbrev> 9294, 696 mm <abbrev xmlns:xlink="http://www.w3.org/1999/xlink" xlink:title="Total lengths" id="ABBRID0EWWAG" xlink:type="simple">TL</abbrev>, 9 Jan. 2023.</p></tp:treatment-sec><tp:treatment-sec sec-type="diagnosis" id="SECID0E1WAG"><title>Diagnosis.</title><p>An elongate <italic><tp:taxon-name><tp:taxon-name-part taxon-name-part-type="genus" reg="Ophichthus">Ophichthus</tp:taxon-name-part></tp:taxon-name></italic> with the following combination of characters: head 8.0–8.8% <abbrev xmlns:xlink="http://www.w3.org/1999/xlink" xlink:title="Total lengths" id="ABBRID0EHXAG" xlink:type="simple">TL</abbrev>; tail 56.8–58.8% <abbrev xmlns:xlink="http://www.w3.org/1999/xlink" xlink:title="Total lengths" id="ABBRID0ELXAG" xlink:type="simple">TL</abbrev>; dorsal-fin origin behind pectoral-fin tip by 3.0 times the pectoral fin length; no protrusions along upper lip; <abbrev xmlns:xlink="http://www.w3.org/1999/xlink" xlink:title="supraorbital pores" id="ABBRID0EPXAG" xlink:type="simple">SO</abbrev> 1 + 3 ; <abbrev xmlns:xlink="http://www.w3.org/1999/xlink" xlink:title="preoperculomandibular pores" id="ABBRID0ETXAG" xlink:type="simple">POM</abbrev> 5 or 6 + 2; teeth on maxilla in 4 irregular rows or 5 rows anteriorly and 4 rows posteriorly, teeth on vomer in up to 4 rows, teeth on dentary in 4 rows anteriorly, 3 rows posteriorly; body uniformly dark with creamy white median fins; 22–26 predorsal and 63–65 preanal lateral-line pores; total vertebrae 162–164, <abbrev xmlns:xlink="http://www.w3.org/1999/xlink" xlink:title="Mean vertebral formula" id="ABBRID0EXXAG" xlink:type="simple">MVF</abbrev> 24-64-163.</p></tp:treatment-sec><tp:treatment-sec sec-type="description" id="SECID0E2XAG"><title>Description.</title><p>Counts and measurements are mostly shown in Tables <xref ref-type="table" rid="T1">1</xref>, <xref ref-type="table" rid="T2">2</xref>.</p><p>Body elongate, slender (Fig. <xref ref-type="fig" rid="F3">3</xref>), cylindrical, its depth at gill opening 13.1–18.4 (18.4 in holotype) in head and trunk, 30.5–44.7 (44.7 in holotype) in <abbrev xmlns:xlink="http://www.w3.org/1999/xlink" xlink:title="Total lengths" id="ABBRID0EPYAG" xlink:type="simple">TL</abbrev>; tail weakly compressed, tapering slowly toward tip, its length 1.7–1.8 (1.7 in holotype) in <abbrev xmlns:xlink="http://www.w3.org/1999/xlink" xlink:title="Total lengths" id="ABBRID0ETYAG" xlink:type="simple">TL</abbrev>; skin of body nearly smooth, with numerous extremely small longitudinal wrinkles ventrolaterally.</p><fig id="F3" position="float" orientation="portrait"><object-id xmlns:xlink="http://www.w3.org/1999/xlink" content-type="doi" xlink:type="simple">10.3897/zookeys.1220.126337.figure3</object-id><object-id xmlns:xlink="http://www.w3.org/1999/xlink" content-type="arpha" xlink:type="simple">582A4645-7540-5250-8116-871A87ABB26A</object-id><label>Figure 3.</label><caption><p><italic><tp:taxon-name><tp:taxon-name-part taxon-name-part-type="genus" reg="Ophichthus">Ophichthus</tp:taxon-name-part><tp:taxon-name-part taxon-name-part-type="species" reg="multidentis">multidentis</tp:taxon-name-part></tp:taxon-name></italic> sp. nov., NMMB-P36205, holotype, 433 mm <abbrev xmlns:xlink="http://www.w3.org/1999/xlink" xlink:title="Total lengths" id="ABBRID0EKZAG" xlink:type="simple">TL</abbrev>, Ke-tzu-liao, Kaohsiung, Taiwan <bold>A</bold> fresh condition <bold>B</bold> preserved condition. Arrows indicate positions of dorsal-fin origin (lefts) and anus (rights).</p></caption><graphic xmlns:xlink="http://www.w3.org/1999/xlink" xlink:href="zookeys-1220-063_article-126337__-g003.jpg" position="float" orientation="portrait" xlink:type="simple" id="oo_1194400.jpg"><uri content-type="original_file" xlink:type="simple">https://binary.pensoft.net/fig/1194400</uri></graphic></fig><p>Head small, 4.9–5.2 (5.1 in holotype) in head and trunk and 11.3–12.6 (12.4 in holotype) in <abbrev xmlns:xlink="http://www.w3.org/1999/xlink" xlink:title="Total lengths" id="ABBRID0EZZAG" xlink:type="simple">TL</abbrev>; dorsal contour of head relatively linear above eye, occipital weakly convex; branchial basket moderately swollen, maximum depth 3.2 in head. Snout relatively acute but bulbous, relatively long, 4.7–5.3 (4.9 in holotype) in <abbrev xmlns:xlink="http://www.w3.org/1999/xlink" xlink:title="head lengths" id="ABBRID0E4ZAG" xlink:type="simple">HL</abbrev>; a dermal groove ventrally on snout. Anterior nostril tubular, towards anteriorly; opening with moderately expanded flap anteriorly; posterior nostril a hole at inner margin of upper lip, completely covered by a wide but low dermal flap. Eye moderate in size, 1.7–2.6 (2.4 in holotype) times in snout length. Mouth inferior, tip of lower jaw below middle of anterior nostril tube base; rictus slightly behind posterior margin of eye. Lips without any sensory papillae and protrusions; inside along base on anterior nostril tube with several small low hump arranged as a row. Interorbital region smooth, gently convex. Gill openings located ventrolaterally, upper ends slightly below insertion of pectoral fin.</p><p>Sensory pores on head (Fig. <xref ref-type="fig" rid="F4">4A</xref>) developed but very small and not obvious; <abbrev xmlns:xlink="http://www.w3.org/1999/xlink" xlink:title="supraorbital pores" id="ABBRID0EH1AG" xlink:type="simple">SO</abbrev> 1 + 3, first (ethmoid pore) on underside of snout tip and 3 along dorsal surface of snout, the last above upper margin of eye; <abbrev xmlns:xlink="http://www.w3.org/1999/xlink" xlink:title="infraorbital pores" id="ABBRID0EL1AG" xlink:type="simple">IO</abbrev> 3 + 3, 1 pore behind base of anterior nostril, 2 below eye, and 3 arranged in a vertical row behind eye; <abbrev xmlns:xlink="http://www.w3.org/1999/xlink" xlink:title="preoperculomandibular pores" id="ABBRID0EP1AG" xlink:type="simple">POM</abbrev> 5 or 6 + 2 (6 in holotype), last pore behind rictus; <abbrev xmlns:xlink="http://www.w3.org/1999/xlink" xlink:title="supratemporal pores" id="ABBRID0ET1AG" xlink:type="simple">ST</abbrev> 3, 1 on mid-temporal; single interorbital pore. Lateral line nearly complete, ending by about 1 <abbrev xmlns:xlink="http://www.w3.org/1999/xlink" xlink:title="head lengths" id="ABBRID0EX1AG" xlink:type="simple">HL</abbrev> before tail tip; canal on branchial basket weakly arched, 8 on branchial basket before gill opening, 22–26 anterior to origin of dorsal fin, 63–65 anterior to anus, and total 145–148 (8, 24, 63 and 145 in holotype).</p><fig id="F4" position="float" orientation="portrait"><object-id xmlns:xlink="http://www.w3.org/1999/xlink" content-type="doi" xlink:type="simple">10.3897/zookeys.1220.126337.figure4</object-id><object-id xmlns:xlink="http://www.w3.org/1999/xlink" content-type="arpha" xlink:type="simple">74B20BFB-D3AA-5A45-B879-C284BFB32913</object-id><label>Figure 4.</label><caption><p>Line drawings of <italic><tp:taxon-name><tp:taxon-name-part taxon-name-part-type="genus" reg="Ophichthus">O.</tp:taxon-name-part><tp:taxon-name-part taxon-name-part-type="species" reg="multidentis">multidentis</tp:taxon-name-part></tp:taxon-name></italic> sp. nov., NMMB-P36205, holotype, 433 mm <abbrev xmlns:xlink="http://www.w3.org/1999/xlink" xlink:title="Total lengths" id="ABBRID0EO2AG" xlink:type="simple">TL</abbrev><bold>A</bold> sensory pores on head <bold>B</bold> teeth on upper (left) and lower jaws (right). Arrows indicate interorbital (left) and mid-temporal pores (right); black solid circles indicate holes of lost tooth; and broken lines indicate concealed teeth by fleshy lips.</p></caption><graphic xmlns:xlink="http://www.w3.org/1999/xlink" xlink:href="zookeys-1220-063_article-126337__-g004.jpg" position="float" orientation="portrait" xlink:type="simple" id="oo_1194401.jpg"><uri content-type="original_file" xlink:type="simple">https://binary.pensoft.net/fig/1194401</uri></graphic></fig><p>Teeth numerous, conical, pointed but shape and size variable (Fig. <xref ref-type="fig" rid="F4">4B</xref>); multiserial teeth on maxilla and dentary, outermost rows slightly larger and more robust than others, innermost teeth slender and more recurved posteriorly. Those on maxilla in 4 irregular rows in holotype, but in larger specimens (<abbrev xmlns:xlink="http://www.w3.org/1999/xlink" xlink:title="National Taiwan Ocean University, Laboratory of Aquatic Ecology, Department of Aquaculture" id="ABBRID0EB3AG" xlink:type="simple">TOU-AE</abbrev> 8999 and 9294) 5 rows anteriorly and 4 rows posteriorly; on dentary arranged in 4 rows anteriorly and 3 rows posteriorly; on vomer moderate in size, becoming smaller posteriorly, 4 rows maximum and decreasing to single row posteriorly; 6 or 7 (6 in holotype) large and robust, close-set teeth on intermaxillary, mostly concealed by lips.</p><p>Dorsal and anal fins low; ending slightly before tail tip; dorsal-fin origin well behind pectoral-fin tip by 2.3–3.5 (2.8 in holotype) times the pectoral-fin length; pectoral-fin tip pointed but not lanceolate; caudal fin absent.</p></tp:treatment-sec><tp:treatment-sec sec-type="Coloration" id="SECID0EG3AG"><title>Coloration.</title><p>Freshly caught specimen has a uniformly purplish to blackish brown body, pectoral fin dark gray, and dorsal and anal fins pale; tail tip pale (Fig. <xref ref-type="fig" rid="F4">4A</xref>). Preserved condition in 50% isopropanol ethanol (Fig. <xref ref-type="fig" rid="F3">3B</xref>): head and body dark brown except pale anus and tail tip; lips relatively darker than other skin; branchial basket and chest darker; anterior nostril tube same as body color; sensory pores not prominently margined; mouth cavity various, completely creamy white or dusky anteriorly, completely dusky on inside of lower jaw in three specimens; membrane of gill opening paler than body; head partly faded with some pale patches possibly imprinted by fishing net; dorsal and anal fins creamy white without melanophores; pectoral fin dark brown.</p></tp:treatment-sec><tp:treatment-sec sec-type="etymology" id="SECID0EU3AG"><title>Etymology.</title><p>The specific name is derived from the Latin <italic>multi</italic> (many) and <italic>dentes</italic> (teeth), referring to the diagnostic character of four tooth rows on jaws.</p></tp:treatment-sec><tp:treatment-sec sec-type="comparisons" id="SECID0E53AG"><title>Comparison.</title><p>The tooth pattern of <italic><tp:taxon-name><tp:taxon-name-part taxon-name-part-type="genus" reg="Ophichthus">Ophichthus</tp:taxon-name-part><tp:taxon-name-part taxon-name-part-type="species" reg="multidentis">multidentis</tp:taxon-name-part></tp:taxon-name></italic> sp. nov. is unique among the congeners. It is the only member of <italic><tp:taxon-name><tp:taxon-name-part taxon-name-part-type="genus" reg="Ophichthus">Ophichthus</tp:taxon-name-part></tp:taxon-name></italic> that possesses up to 5 rows of small teeth on jaws and vomer in the northwestern Pacific region.</p><p><italic><tp:taxon-name><tp:taxon-name-part taxon-name-part-type="genus" reg="Ophichthus">Ophichthus</tp:taxon-name-part><tp:taxon-name-part taxon-name-part-type="species" reg="multidentis">multidentis</tp:taxon-name-part></tp:taxon-name></italic> sp. nov. is similar to a number of species that have the dorsal-fin origin situated behind the head by more than twice the pectoral-fin length (or predorsal length more than 1.5 times head length) and no blackened anal-fin base in advance of tail tip (<xref ref-type="bibr" rid="B15">Vo and Ho 2021</xref>: table 1; <xref ref-type="bibr" rid="B10">Ho et al. 2022</xref>). <italic><tp:taxon-name><tp:taxon-name-part taxon-name-part-type="genus" reg="Ophichthus">Ophichthus</tp:taxon-name-part><tp:taxon-name-part taxon-name-part-type="species" reg="multidentis">multidentis</tp:taxon-name-part></tp:taxon-name></italic> sp. nov. is most similar to <italic><tp:taxon-name><tp:taxon-name-part taxon-name-part-type="genus" reg="Ophichthus">Ophichthus</tp:taxon-name-part><tp:taxon-name-part taxon-name-part-type="species" reg="longicorpus">longicorpus</tp:taxon-name-part></tp:taxon-name></italic> Vo &amp; Ho, 2021 in having a uniformly dark body, dorsal-fin origin 3 times the pectoral-fin length behind the pectoral fin tip (cf. 3.4–5.7 times in <italic><tp:taxon-name><tp:taxon-name-part taxon-name-part-type="genus" reg="Ophichthus">O.</tp:taxon-name-part><tp:taxon-name-part taxon-name-part-type="species" reg="longicorpus">longicorpus</tp:taxon-name-part></tp:taxon-name></italic>), but differs in having more tooth rows on jaws and vomer (at least 4 irregular rows on maxilla and vomer vs mainly 2 rows on jaws and 2 or 3 rows anteriorly and uniserial posteriorly on vomer), a longer tail (56.8–58.8% <abbrev xmlns:xlink="http://www.w3.org/1999/xlink" xlink:title="Total lengths" id="ABBRID0EM6AG" xlink:type="simple">TL</abbrev> vs 50.0–52.9% <abbrev xmlns:xlink="http://www.w3.org/1999/xlink" xlink:title="Total lengths" id="ABBRID0EQ6AG" xlink:type="simple">TL</abbrev>), and different vertebral formula (<abbrev xmlns:xlink="http://www.w3.org/1999/xlink" xlink:title="Mean vertebral formula" id="ABBRID0EU6AG" xlink:type="simple">MVF</abbrev> 24-64-163 vs 27-68-159).</p><p><italic><tp:taxon-name><tp:taxon-name-part taxon-name-part-type="genus" reg="Ophichthus">Ophichthus</tp:taxon-name-part><tp:taxon-name-part taxon-name-part-type="species" reg="multidentis">multidentis</tp:taxon-name-part></tp:taxon-name></italic> sp. nov. is also similar to <italic><tp:taxon-name><tp:taxon-name-part taxon-name-part-type="genus" reg="Ophichthus">O.</tp:taxon-name-part><tp:taxon-name-part taxon-name-part-type="species" reg="aphotistos">aphotistos</tp:taxon-name-part></tp:taxon-name></italic> and <italic><tp:taxon-name><tp:taxon-name-part taxon-name-part-type="genus" reg="Ophichthus">O.</tp:taxon-name-part><tp:taxon-name-part taxon-name-part-type="species" reg="kusanagi">kusanagi</tp:taxon-name-part></tp:taxon-name></italic> in having a uniformly colored body, similar vertebral counts and proportions of head length, tail length, and body depth. It differs from these species in having more predorsal vertebrae (23–26 vs 16–20 in <italic><tp:taxon-name><tp:taxon-name-part taxon-name-part-type="genus" reg="Ophichthus">O.</tp:taxon-name-part><tp:taxon-name-part taxon-name-part-type="species" reg="aphotistos">aphotistos</tp:taxon-name-part></tp:taxon-name></italic> and 17–22 in <italic><tp:taxon-name><tp:taxon-name-part taxon-name-part-type="genus" reg="Ophichthus">O.</tp:taxon-name-part><tp:taxon-name-part taxon-name-part-type="species" reg="kusanagi">kusanagi</tp:taxon-name-part></tp:taxon-name></italic>), more numerous and smaller teeth on maxilla arranged irregularly in up to 5 rows (vs relatively few and large teeth, arranged in biserial or mostly biserial anteriorly) and fewer mandibular pores (5 or 6 vs 6) (<xref ref-type="bibr" rid="B5">Hibino et al. 2016</xref>; <xref ref-type="bibr" rid="B7">Hibino et al. 2019b</xref>; this study). We do not have the sufficient information of the molecular evidence of the new species with other congeners, while the partial sequence of <italic><tp:taxon-name><tp:taxon-name-part taxon-name-part-type="genus" reg="Ophichthus">O.</tp:taxon-name-part><tp:taxon-name-part taxon-name-part-type="species" reg="multidens">multidens</tp:taxon-name-part></tp:taxon-name></italic> sp. nov. differs from <italic><tp:taxon-name><tp:taxon-name-part taxon-name-part-type="genus" reg="Ophichthus">O.</tp:taxon-name-part><tp:taxon-name-part taxon-name-part-type="species" reg="aphotistos">aphotistos</tp:taxon-name-part></tp:taxon-name></italic> (S. Endo pers. comm.).</p></tp:treatment-sec><tp:treatment-sec><!--Section generated to contain objects referenced in tp:taxon-treatment.--><table-wrap id="T1" position="float" orientation="portrait"><label>Table 1.</label><caption><p>Counts and measurements of two new <italic><tp:taxon-name><tp:taxon-name-part taxon-name-part-type="genus" reg="Ophichthus">Ophichthus</tp:taxon-name-part></tp:taxon-name></italic> from Taiwan.</p></caption><table id="TID0EHXAG" rules="all"><tbody><tr><th rowspan="3" colspan="1"/><th rowspan="1" colspan="1"><italic><tp:taxon-name><tp:taxon-name-part taxon-name-part-type="genus" reg="Ophichthus">O.</tp:taxon-name-part><tp:taxon-name-part taxon-name-part-type="species" reg="kbalanensis">kbalanensis</tp:taxon-name-part></tp:taxon-name></italic> sp. nov.</th><th rowspan="1" colspan="5"><italic><tp:taxon-name><tp:taxon-name-part taxon-name-part-type="genus" reg="Ophichthus">O.</tp:taxon-name-part><tp:taxon-name-part taxon-name-part-type="species" reg="multidentis">multidentis</tp:taxon-name-part></tp:taxon-name></italic> sp. nov.</th></tr><tr><th rowspan="1" colspan="1">Holotype</th><th rowspan="1" colspan="1">Holotype</th><th rowspan="1" colspan="4">Paratypes</th></tr><tr><th rowspan="1" colspan="1">NMMB-P26381</th><th rowspan="1" colspan="1">NMMB-P36205</th><th rowspan="1" colspan="1"><abbrev xmlns:xlink="http://www.w3.org/1999/xlink" xlink:title="National Taiwan Ocean University, Laboratory of Aquatic Ecology, Department of Aquaculture" id="ABBRID0EZOAC" xlink:type="simple">TOU-AE</abbrev> 7802</th><th rowspan="1" colspan="1"><abbrev xmlns:xlink="http://www.w3.org/1999/xlink" xlink:title="National Taiwan Ocean University, Laboratory of Aquatic Ecology, Department of Aquaculture" id="ABBRID0EBPAC" xlink:type="simple">TOU-AE</abbrev> 8998</th><th rowspan="1" colspan="1"><abbrev xmlns:xlink="http://www.w3.org/1999/xlink" xlink:title="National Taiwan Ocean University, Laboratory of Aquatic Ecology, Department of Aquaculture" id="ABBRID0EJPAC" xlink:type="simple">TOU-AE</abbrev> 8999</th><th rowspan="1" colspan="1"><abbrev xmlns:xlink="http://www.w3.org/1999/xlink" xlink:title="National Taiwan Ocean University, Laboratory of Aquatic Ecology, Department of Aquaculture" id="ABBRID0ERPAC" xlink:type="simple">TOU-AE</abbrev> 9294</th></tr><tr><td rowspan="1" colspan="1">Total length (mm)</td><td rowspan="1" colspan="1">414</td><td rowspan="1" colspan="1">433</td><td rowspan="1" colspan="1">519</td><td rowspan="1" colspan="1">554</td><td rowspan="1" colspan="1">597</td><td rowspan="1" colspan="1">696</td></tr><tr><td rowspan="1" colspan="7">As % of <abbrev xmlns:xlink="http://www.w3.org/1999/xlink" xlink:title="Total lengths" id="ABBRID0ERAAE" xlink:type="simple">TL</abbrev></td></tr><tr><td rowspan="1" colspan="1">Head length (<abbrev xmlns:xlink="http://www.w3.org/1999/xlink" xlink:title="head lengths" id="ABBRID0EZAAE" xlink:type="simple">HL</abbrev>)</td><td rowspan="1" colspan="1">10.3</td><td rowspan="1" colspan="1">8.1</td><td rowspan="1" colspan="1">8.0</td><td rowspan="1" colspan="1">8.2</td><td rowspan="1" colspan="1">8.8</td><td rowspan="1" colspan="1">8.5</td></tr><tr><td rowspan="1" colspan="1">Preanal length</td><td rowspan="1" colspan="1">37.3</td><td rowspan="1" colspan="1">41.2</td><td rowspan="1" colspan="1">41.5</td><td rowspan="1" colspan="1">43.2</td><td rowspan="1" colspan="1">43.2</td><td rowspan="1" colspan="1">42.9</td></tr><tr><td rowspan="1" colspan="1">Tail length</td><td rowspan="1" colspan="1">62.7</td><td rowspan="1" colspan="1">58.8</td><td rowspan="1" colspan="1">58.5</td><td rowspan="1" colspan="1">56.8</td><td rowspan="1" colspan="1">56.8</td><td rowspan="1" colspan="1">57.1</td></tr><tr><td rowspan="1" colspan="1">Predorsal length</td><td rowspan="1" colspan="1">12.6</td><td rowspan="1" colspan="1">16.5</td><td rowspan="1" colspan="1">15.1</td><td rowspan="1" colspan="1">16.1</td><td rowspan="1" colspan="1">17.4</td><td rowspan="1" colspan="1">18.0</td></tr><tr><td rowspan="1" colspan="1">Body depth at gill opening</td><td rowspan="1" colspan="1">3.1</td><td rowspan="1" colspan="1">2.2</td><td rowspan="1" colspan="1">2.7</td><td rowspan="1" colspan="1">2.4</td><td rowspan="1" colspan="1">2.7</td><td rowspan="1" colspan="1">3.3</td></tr><tr><td rowspan="1" colspan="1">Body width at gill opening</td><td rowspan="1" colspan="1">2.0</td><td rowspan="1" colspan="1">1.6</td><td rowspan="1" colspan="1">2.3</td><td rowspan="1" colspan="1">1.7</td><td rowspan="1" colspan="1">1.9</td><td rowspan="1" colspan="1">2.7</td></tr><tr><td rowspan="1" colspan="1">Body depth at mid-anus</td><td rowspan="1" colspan="1">2.5</td><td rowspan="1" colspan="1">2.1</td><td rowspan="1" colspan="1">2.9</td><td rowspan="1" colspan="1">2.3</td><td rowspan="1" colspan="1">3.0</td><td rowspan="1" colspan="1">2.9</td></tr><tr><td rowspan="1" colspan="1">Body width at mid-anus</td><td rowspan="1" colspan="1">2.4</td><td rowspan="1" colspan="1">2.1</td><td rowspan="1" colspan="1">2.8</td><td rowspan="1" colspan="1">2.4</td><td rowspan="1" colspan="1">2.6</td><td rowspan="1" colspan="1">3.0</td></tr><tr><td rowspan="1" colspan="7">As % of <abbrev xmlns:xlink="http://www.w3.org/1999/xlink" xlink:title="head lengths" id="ABBRID0EOGAE" xlink:type="simple">HL</abbrev></td></tr><tr><td rowspan="1" colspan="1">Snout length</td><td rowspan="1" colspan="1">16.4</td><td rowspan="1" colspan="1">20.6</td><td rowspan="1" colspan="1">20.1</td><td rowspan="1" colspan="1">21.2</td><td rowspan="1" colspan="1">18.8</td><td rowspan="1" colspan="1">20.9</td></tr><tr><td rowspan="1" colspan="1">Eye diameter</td><td rowspan="1" colspan="1">6.8</td><td rowspan="1" colspan="1">8.6</td><td rowspan="1" colspan="1">9.2</td><td rowspan="1" colspan="1">8.3</td><td rowspan="1" colspan="1">8.4</td><td rowspan="1" colspan="1">9.1</td></tr><tr><td rowspan="1" colspan="1">Upper-jaw length</td><td rowspan="1" colspan="1">27.9</td><td rowspan="1" colspan="1">28.6</td><td rowspan="1" colspan="1">28.1</td><td rowspan="1" colspan="1">29.5</td><td rowspan="1" colspan="1">29.8</td><td rowspan="1" colspan="1">28.3</td></tr><tr><td rowspan="1" colspan="1">Gill-opening length</td><td rowspan="1" colspan="1">9.2</td><td rowspan="1" colspan="1">11.1</td><td rowspan="1" colspan="1">8.2</td><td rowspan="1" colspan="1">9.4</td><td rowspan="1" colspan="1">9.7</td><td rowspan="1" colspan="1">11.3</td></tr><tr><td rowspan="1" colspan="1">Interorbital width</td><td rowspan="1" colspan="1">9.9</td><td rowspan="1" colspan="1">10.0</td><td rowspan="1" colspan="1">10.2</td><td rowspan="1" colspan="1">12.7</td><td rowspan="1" colspan="1">12.9</td><td rowspan="1" colspan="1">16.5</td></tr><tr><td rowspan="1" colspan="1">Isthmus width</td><td rowspan="1" colspan="1">15.0</td><td rowspan="1" colspan="1">16.0</td><td rowspan="1" colspan="1">22.8</td><td rowspan="1" colspan="1">13.8</td><td rowspan="1" colspan="1">16.9</td><td rowspan="1" colspan="1">28.2</td></tr><tr><td rowspan="1" colspan="1">Pectoral-fin length</td><td rowspan="1" colspan="1">27.9</td><td rowspan="1" colspan="1">26.0</td><td rowspan="1" colspan="1">24.2</td><td rowspan="1" colspan="1">29.8</td><td rowspan="1" colspan="1">29.5</td><td rowspan="1" colspan="1">24.6</td></tr><tr><td rowspan="1" colspan="1">Pectoral-fin base</td><td rowspan="1" colspan="1">12.0</td><td rowspan="1" colspan="1">11.7</td><td rowspan="1" colspan="1">9.7</td><td rowspan="1" colspan="1">9.6</td><td rowspan="1" colspan="1">10.8</td><td rowspan="1" colspan="1">10.1</td></tr><tr><td rowspan="1" colspan="7">Counts</td></tr><tr><td rowspan="1" colspan="1">Predorsal vertebrae</td><td rowspan="1" colspan="1">13</td><td rowspan="1" colspan="1">24</td><td rowspan="1" colspan="1">23</td><td rowspan="1" colspan="1">23</td><td rowspan="1" colspan="1">25</td><td rowspan="1" colspan="1">26</td></tr><tr><td rowspan="1" colspan="1">Preanal vertebrae</td><td rowspan="1" colspan="1">55</td><td rowspan="1" colspan="1">62</td><td rowspan="1" colspan="1">64</td><td rowspan="1" colspan="1">66</td><td rowspan="1" colspan="1">65</td><td rowspan="1" colspan="1">65</td></tr><tr><td rowspan="1" colspan="1">Total vertebrae</td><td rowspan="1" colspan="1">153</td><td rowspan="1" colspan="1">163</td><td rowspan="1" colspan="1">162</td><td rowspan="1" colspan="1">163</td><td rowspan="1" colspan="1">164</td><td rowspan="1" colspan="1">162</td></tr></tbody></table></table-wrap><table-wrap id="T2" position="float" orientation="portrait"><label>Table 2.</label><caption><p>Selected characters of <italic><tp:taxon-name><tp:taxon-name-part taxon-name-part-type="genus" reg="Ophichthus">Ophichthus</tp:taxon-name-part></tp:taxon-name></italic> species reported from Taiwan, except patterned species.</p></caption><table id="TID0EWOBG" rules="all"><tbody><tr><th rowspan="1" colspan="1"/><th rowspan="1" colspan="1">
                      <abbrev xmlns:xlink="http://www.w3.org/1999/xlink" xlink:title="supraorbital pores" id="ABBRID0EDPAE" xlink:type="simple">SO</abbrev>
                    </th><th rowspan="1" colspan="1">
                      <abbrev xmlns:xlink="http://www.w3.org/1999/xlink" xlink:title="preoperculomandibular pores" id="ABBRID0ELPAE" xlink:type="simple">POM</abbrev>
                    </th><th rowspan="1" colspan="1">Protrusion number</th><th rowspan="1" colspan="1">PALL</th><th rowspan="1" colspan="1">PDV</th><th rowspan="1" colspan="1">PAV</th><th rowspan="1" colspan="1">TV</th><th rowspan="1" colspan="1">TYPE V</th><th rowspan="1" colspan="1">Protrusion shape</th></tr><tr><td rowspan="1" colspan="1">
                      <italic>
                        <tp:taxon-name><tp:taxon-name-part taxon-name-part-type="genus" reg="Ophichthus">O.</tp:taxon-name-part><tp:taxon-name-part taxon-name-part-type="species" reg="aphotistos">aphotistos</tp:taxon-name-part></tp:taxon-name>
                      </italic>
                    </td><td rowspan="1" colspan="1">1+4</td><td rowspan="1" colspan="1">6+2</td><td rowspan="1" colspan="1">0</td><td rowspan="1" colspan="1">59–61</td><td rowspan="1" colspan="1">16–19</td><td rowspan="1" colspan="1">57–61</td><td rowspan="1" colspan="1">157–162</td><td rowspan="1" colspan="1">18/59/161</td><td rowspan="1" colspan="1">Absent</td></tr><tr><td rowspan="1" colspan="1">
                      <italic>
                        <tp:taxon-name><tp:taxon-name-part taxon-name-part-type="genus" reg="Ophichthus">O.</tp:taxon-name-part><tp:taxon-name-part taxon-name-part-type="species" reg="apicalis">apicalis</tp:taxon-name-part></tp:taxon-name>
                      </italic>
                    </td><td rowspan="1" colspan="1">1+4</td><td rowspan="1" colspan="1">5 or 6+3</td><td rowspan="1" colspan="1">2</td><td rowspan="1" colspan="1">NO DATA</td><td rowspan="1" colspan="1">12–14</td><td rowspan="1" colspan="1">50–53</td><td rowspan="1" colspan="1">138–141</td><td rowspan="1" colspan="1">NO TYPE</td><td rowspan="1" colspan="1">Small, thorn-shape</td></tr><tr><td rowspan="1" colspan="1">
                      <italic>
                        <tp:taxon-name><tp:taxon-name-part taxon-name-part-type="genus" reg="Ophichthus">O.</tp:taxon-name-part><tp:taxon-name-part taxon-name-part-type="species" reg="asakusae">asakusae</tp:taxon-name-part></tp:taxon-name>
                      </italic>
                    </td><td rowspan="1" colspan="1">1+4</td><td rowspan="1" colspan="1">7-10+3</td><td rowspan="1" colspan="1">0 or 1</td><td rowspan="1" colspan="1">51–58</td><td rowspan="1" colspan="1">10–12</td><td rowspan="1" colspan="1">49–57</td><td rowspan="1" colspan="1">123–132</td><td rowspan="1" colspan="1">11/54/128</td><td rowspan="1" colspan="1">Robust hump shape, weak in smaller specimens</td></tr><tr><td rowspan="1" colspan="1">
                      <italic>
                        <tp:taxon-name><tp:taxon-name-part taxon-name-part-type="genus" reg="Ophichthus">O.</tp:taxon-name-part><tp:taxon-name-part taxon-name-part-type="species" reg="bicolor">bicolor</tp:taxon-name-part></tp:taxon-name>
                      </italic>
                    </td><td rowspan="1" colspan="1">1+4</td><td rowspan="1" colspan="1">6+2</td><td rowspan="1" colspan="1">0</td><td rowspan="1" colspan="1">63–67</td><td rowspan="1" colspan="1">15–23</td><td rowspan="1" colspan="1">61–66</td><td rowspan="1" colspan="1">155–163</td><td rowspan="1" colspan="1">19/65/160</td><td rowspan="1" colspan="1">Absent</td></tr><tr><td rowspan="1" colspan="1"><italic><tp:taxon-name><tp:taxon-name-part taxon-name-part-type="genus" reg="Ophichthus">O.</tp:taxon-name-part><tp:taxon-name-part taxon-name-part-type="species" reg="kbalanensis">kbalanensis</tp:taxon-name-part></tp:taxon-name></italic> sp. nov.</td><td rowspan="1" colspan="1">1+4</td><td rowspan="1" colspan="1">6 or 7+3</td><td rowspan="1" colspan="1">2</td><td rowspan="1" colspan="1">53</td><td rowspan="1" colspan="1">12</td><td rowspan="1" colspan="1">55</td><td rowspan="1" colspan="1">153</td><td rowspan="1" colspan="1">12/55/153</td><td rowspan="1" colspan="1">Simple thorn-shape</td></tr><tr><td rowspan="1" colspan="1">
                      <italic>
                        <tp:taxon-name><tp:taxon-name-part taxon-name-part-type="genus" reg="Ophichthus">O.</tp:taxon-name-part><tp:taxon-name-part taxon-name-part-type="species" reg="kusanagi">kusanagi</tp:taxon-name-part></tp:taxon-name>
                      </italic>
                    </td><td rowspan="1" colspan="1">1+4</td><td rowspan="1" colspan="1">6+2</td><td rowspan="1" colspan="1">0</td><td rowspan="1" colspan="1">61–65</td><td rowspan="1" colspan="1">17–22</td><td rowspan="1" colspan="1">59–62</td><td rowspan="1" colspan="1">158–163</td><td rowspan="1" colspan="1">18/61/161</td><td rowspan="1" colspan="1">Absent</td></tr><tr><td rowspan="1" colspan="1">
                      <italic>
                        <tp:taxon-name><tp:taxon-name-part taxon-name-part-type="genus" reg="Ophichthus">O.</tp:taxon-name-part><tp:taxon-name-part taxon-name-part-type="species" reg="machidai">machidai</tp:taxon-name-part></tp:taxon-name>
                      </italic>
                    </td><td rowspan="1" colspan="1">1+4</td><td rowspan="1" colspan="1">5 or 6+2 or 3</td><td rowspan="1" colspan="1">2</td><td rowspan="1" colspan="1">51–59</td><td rowspan="1" colspan="1">11–16</td><td rowspan="1" colspan="1">52–59</td><td rowspan="1" colspan="1">150–161</td><td rowspan="1" colspan="1">16/58/158</td><td rowspan="1" colspan="1">Simple thorn-shape</td></tr><tr><td rowspan="1" colspan="1">
                      <italic>
                        <tp:taxon-name><tp:taxon-name-part taxon-name-part-type="genus" reg="Ophichthus">O.</tp:taxon-name-part><tp:taxon-name-part taxon-name-part-type="species" reg="macrochir">macrochir</tp:taxon-name-part></tp:taxon-name>
                      </italic>
                    </td><td rowspan="1" colspan="1">1+4</td><td rowspan="1" colspan="1">4-6+2</td><td rowspan="1" colspan="1">2</td><td rowspan="1" colspan="1">68–73</td><td rowspan="1" colspan="1">11–12</td><td rowspan="1" colspan="1">67–71</td><td rowspan="1" colspan="1">207–221</td><td rowspan="1" colspan="1">11/70/221</td><td rowspan="1" colspan="1">Simple thorn-shape</td></tr><tr><td rowspan="1" colspan="1">
                      <italic>
                        <tp:taxon-name><tp:taxon-name-part taxon-name-part-type="genus" reg="Ophichthus">O.</tp:taxon-name-part><tp:taxon-name-part taxon-name-part-type="species" reg="megalops">megalops</tp:taxon-name-part></tp:taxon-name>
                      </italic>
                    </td><td rowspan="1" colspan="1">1+4</td><td rowspan="1" colspan="1">6+3</td><td rowspan="1" colspan="1">0</td><td rowspan="1" colspan="1">59–64</td><td rowspan="1" colspan="1">28–35</td><td rowspan="1" colspan="1">59–63</td><td rowspan="1" colspan="1">157–168</td><td rowspan="1" colspan="1">29/60/160</td><td rowspan="1" colspan="1">Absent</td></tr><tr><td rowspan="1" colspan="1"><italic><tp:taxon-name><tp:taxon-name-part taxon-name-part-type="genus" reg="Ophichthus">O.</tp:taxon-name-part><tp:taxon-name-part taxon-name-part-type="species" reg="multidentis">multidentis</tp:taxon-name-part></tp:taxon-name></italic> sp. nov.</td><td rowspan="1" colspan="1">1+3</td><td rowspan="1" colspan="1">5+2</td><td rowspan="1" colspan="1">0</td><td rowspan="1" colspan="1">63</td><td rowspan="1" colspan="1">24</td><td rowspan="1" colspan="1">62</td><td rowspan="1" colspan="1">163</td><td rowspan="1" colspan="1">24/62/163</td><td rowspan="1" colspan="1">Absent</td></tr><tr><td rowspan="1" colspan="1">
                      <italic>
                        <tp:taxon-name><tp:taxon-name-part taxon-name-part-type="genus" reg="Ophichthus">O.</tp:taxon-name-part><tp:taxon-name-part taxon-name-part-type="species" reg="obtusus">obtusus</tp:taxon-name-part></tp:taxon-name>
                      </italic>
                    </td><td rowspan="1" colspan="1">1+4</td><td rowspan="1" colspan="1">4 or 5+3</td><td rowspan="1" colspan="1">2</td><td rowspan="1" colspan="1">57</td><td rowspan="1" colspan="1">11–19</td><td rowspan="1" colspan="1">52–57</td><td rowspan="1" colspan="1">148–159</td><td rowspan="1" colspan="1">12/57/151</td><td rowspan="1" colspan="1">Stout, with wrinkles in larger specimens</td></tr><tr><td rowspan="1" colspan="1">
                      <italic>
                        <tp:taxon-name><tp:taxon-name-part taxon-name-part-type="genus" reg="Ophichthus">O.</tp:taxon-name-part><tp:taxon-name-part taxon-name-part-type="species" reg="pratasensis">pratasensis</tp:taxon-name-part></tp:taxon-name>
                      </italic>
                    </td><td rowspan="1" colspan="1">1+4</td><td rowspan="1" colspan="1">6+2</td><td rowspan="1" colspan="1">0</td><td rowspan="1" colspan="1">59–60</td><td rowspan="1" colspan="1">20</td><td rowspan="1" colspan="1">59</td><td rowspan="1" colspan="1">177</td><td rowspan="1" colspan="1">20/59/177</td><td rowspan="1" colspan="1">Absent</td></tr><tr><td rowspan="1" colspan="1">
                      <italic>
                        <tp:taxon-name><tp:taxon-name-part taxon-name-part-type="genus" reg="Ophichthus">O.</tp:taxon-name-part><tp:taxon-name-part taxon-name-part-type="species" reg="rotundus">rotundus</tp:taxon-name-part></tp:taxon-name>
                      </italic>
                    </td><td rowspan="1" colspan="1">1+3</td><td rowspan="1" colspan="1">5+2</td><td rowspan="1" colspan="1">2</td><td rowspan="1" colspan="1">65–66</td><td rowspan="1" colspan="1">14?</td><td rowspan="1" colspan="1">64?</td><td rowspan="1" colspan="1">178–184</td><td rowspan="1" colspan="1">14/64/182</td><td rowspan="1" colspan="1">Short, simple thorn-shape</td></tr><tr><td rowspan="1" colspan="1">
                      <italic>
                        <tp:taxon-name><tp:taxon-name-part taxon-name-part-type="genus" reg="Ophichthus">O.</tp:taxon-name-part><tp:taxon-name-part taxon-name-part-type="species" reg="sangjuensis">sangjuensis</tp:taxon-name-part></tp:taxon-name>
                      </italic>
                    </td><td rowspan="1" colspan="1">1+4</td><td rowspan="1" colspan="1">5 or 6+3</td><td rowspan="1" colspan="1">2</td><td rowspan="1" colspan="1">53</td><td rowspan="1" colspan="1">13–14</td><td rowspan="1" colspan="1">48–52</td><td rowspan="1" colspan="1">143–153</td><td rowspan="1" colspan="1">13/50/153</td><td rowspan="1" colspan="1">Simple thorn-shape</td></tr><tr><td rowspan="1" colspan="1">
                      <italic>
                        <tp:taxon-name><tp:taxon-name-part taxon-name-part-type="genus" reg="Ophichthus">O.</tp:taxon-name-part><tp:taxon-name-part taxon-name-part-type="species" reg="semilunatus">semilunatus</tp:taxon-name-part></tp:taxon-name>
                      </italic>
                    </td><td rowspan="1" colspan="1">1+3</td><td rowspan="1" colspan="1">7+2</td><td rowspan="1" colspan="1">0</td><td rowspan="1" colspan="1">65</td><td rowspan="1" colspan="1">29</td><td rowspan="1" colspan="1">64</td><td rowspan="1" colspan="1">176</td><td rowspan="1" colspan="1">29/64/176</td><td rowspan="1" colspan="1">Absent</td></tr><tr><td rowspan="1" colspan="1">
                      <italic>
                        <tp:taxon-name><tp:taxon-name-part taxon-name-part-type="genus" reg="Ophichthus">O.</tp:taxon-name-part><tp:taxon-name-part taxon-name-part-type="species" reg="shaoi">shaoi</tp:taxon-name-part></tp:taxon-name>
                      </italic>
                    </td><td rowspan="1" colspan="1">1+4</td><td rowspan="1" colspan="1">6 or 7+3</td><td rowspan="1" colspan="1">1</td><td rowspan="1" colspan="1">69–72</td><td rowspan="1" colspan="1">10–13</td><td rowspan="1" colspan="1">68–72</td><td rowspan="1" colspan="1">155–168</td><td rowspan="1" colspan="1">12/68/155</td><td rowspan="1" colspan="1">Small, thorn-shape</td></tr><tr><td rowspan="1" colspan="1">
                      <italic>
                        <tp:taxon-name><tp:taxon-name-part taxon-name-part-type="genus" reg="Ophichthus">O.</tp:taxon-name-part><tp:taxon-name-part taxon-name-part-type="species" reg="urolophus">urolophus</tp:taxon-name-part></tp:taxon-name>
                      </italic>
                    </td><td rowspan="1" colspan="1">1+3 or 4</td><td rowspan="1" colspan="1">5-8+3</td><td rowspan="1" colspan="1">1</td><td rowspan="1" colspan="1">51–58</td><td rowspan="1" colspan="1">13–18</td><td rowspan="1" colspan="1">51–56</td><td rowspan="1" colspan="1">134–140</td><td rowspan="1" colspan="1">16/54/136</td><td rowspan="1" colspan="1">Robust hump shape, weak in smaller specimens</td></tr><tr><td rowspan="1" colspan="1">
                      <italic>
                        <tp:taxon-name><tp:taxon-name-part taxon-name-part-type="genus" reg="Ophichthus">O.</tp:taxon-name-part><tp:taxon-name-part taxon-name-part-type="species" reg="zophistius">zophistius</tp:taxon-name-part></tp:taxon-name>
                      </italic>
                    </td><td rowspan="1" colspan="1">1+4</td><td rowspan="1" colspan="1">5 or 6+3</td><td rowspan="1" colspan="1">2</td><td rowspan="1" colspan="1">59–64</td><td rowspan="1" colspan="1">11–13</td><td rowspan="1" colspan="1">61–63</td><td rowspan="1" colspan="1">177–184</td><td rowspan="1" colspan="1">12/62/181</td><td rowspan="1" colspan="1">Simple thorn-shape</td></tr></tbody></table></table-wrap></tp:treatment-sec><ref-list><ref id="B15"><mixed-citation xmlns:xlink="http://www.w3.org/1999/xlink" xlink:type="simple"><person-group><name name-style="western"><surname>Vo</surname><given-names>QV</given-names></name><name name-style="western"><surname>Ho</surname><given-names>H-C</given-names></name></person-group> (<year>2021</year>) <article-title>A new species of the snake eel genus <italic><tp:taxon-name><tp:taxon-name-part taxon-name-part-type="genus">Ophichthus</tp:taxon-name-part></tp:taxon-name></italic> from Vietnam, with a new record of <italic><tp:taxon-name><tp:taxon-name-part taxon-name-part-type="genus">Echelus</tp:taxon-name-part><tp:taxon-name-part taxon-name-part-type="species">polyspondylus</tp:taxon-name-part></tp:taxon-name></italic> McCosker &amp; Ho, 2015.</article-title><source>The Raffles Bulletin of Zoology</source><volume>69</volume>: <fpage>71</fpage>–<lpage>79</lpage>. <ext-link xlink:href="10.26107/RBZ-2021-0006" ext-link-type="doi" xlink:type="simple">https://doi.org/10.26107/RBZ-2021-0006</ext-link></mixed-citation></ref><ref id="B10"><mixed-citation xmlns:xlink="http://www.w3.org/1999/xlink" xlink:type="simple"><person-group><name name-style="western"><surname>Ho</surname><given-names>H-C</given-names></name><name name-style="western"><surname>Ng</surname><given-names>S-L</given-names></name><name name-style="western"><surname>Lin</surname><given-names>T-Y</given-names></name></person-group> (<year>2022</year>) <article-title>Description of a new <italic><tp:taxon-name><tp:taxon-name-part taxon-name-part-type="genus">Ophichthus</tp:taxon-name-part></tp:taxon-name></italic> eel from Dongsha Atoll, South China Sea, and a range extension of <italic><tp:taxon-name><tp:taxon-name-part taxon-name-part-type="genus">Ophichthus</tp:taxon-name-part><tp:taxon-name-part taxon-name-part-type="species">kusanagi</tp:taxon-name-part></tp:taxon-name></italic> Hibino, McCosker &amp; Tashiro, 2019.</article-title><source>The Raffles Bulletin of Zoology</source><volume>70</volume>: <fpage>312</fpage>–<lpage>319</lpage>.</mixed-citation></ref><ref id="B5"><mixed-citation xmlns:xlink="http://www.w3.org/1999/xlink" xlink:type="simple"><person-group><name name-style="western"><surname>Hibino</surname><given-names>Y</given-names></name><name name-style="western"><surname>Tashiro</surname><given-names>F</given-names></name><name name-style="western"><surname>Chiu</surname><given-names>Y-C</given-names></name><name name-style="western"><surname>Kimura</surname><given-names>S</given-names></name></person-group> (<year>2016</year>) <article-title>Additional records of the snake eel <italic><tp:taxon-name><tp:taxon-name-part taxon-name-part-type="genus">Ophichthus</tp:taxon-name-part><tp:taxon-name-part taxon-name-part-type="species">aphotistos</tp:taxon-name-part></tp:taxon-name></italic> (<tp:taxon-name><tp:taxon-name-part taxon-name-part-type="order">Anguilliformes</tp:taxon-name-part></tp:taxon-name>: <tp:taxon-name><tp:taxon-name-part taxon-name-part-type="family">Ophichthidae</tp:taxon-name-part></tp:taxon-name>) from Japan and Taiwan.</article-title><source>Japanese Journal of Ichthyology</source><volume>63</volume>: <fpage>119</fpage>–<lpage>125</lpage>. <ext-link xlink:href="10.11369/jji.63-119" ext-link-type="doi" xlink:type="simple">https://doi.org/10.11369/jji.63-119</ext-link></mixed-citation></ref><ref id="B7"><mixed-citation xmlns:xlink="http://www.w3.org/1999/xlink" xlink:type="simple"><person-group><name name-style="western"><surname>Hibino</surname><given-names>Y</given-names></name><name name-style="western"><surname>McCosker</surname><given-names>JE</given-names></name><name name-style="western"><surname>Tashiro</surname><given-names>F</given-names></name></person-group> (<year>2019b</year>) <article-title>Four new deepwater <italic><tp:taxon-name><tp:taxon-name-part taxon-name-part-type="genus">Ophichthus</tp:taxon-name-part></tp:taxon-name></italic> (<tp:taxon-name><tp:taxon-name-part taxon-name-part-type="order">Anguilliformes</tp:taxon-name-part></tp:taxon-name>: <tp:taxon-name><tp:taxon-name-part taxon-name-part-type="family">Ophichthidae</tp:taxon-name-part></tp:taxon-name>) from Japan with a redescription of <italic><tp:taxon-name><tp:taxon-name-part taxon-name-part-type="genus">Ophichthus</tp:taxon-name-part><tp:taxon-name-part taxon-name-part-type="species">pallens</tp:taxon-name-part></tp:taxon-name></italic> (Richardson 1848).</article-title><source>Ichthyological Research</source><volume>66</volume>(<issue>2</issue>): <fpage>289</fpage>–<lpage>306</lpage>. <ext-link xlink:href="10.1007/s10228-018-00677-3" ext-link-type="doi" xlink:type="simple">https://doi.org/10.1007/s10228-018-00677-3</ext-link></mixed-citation></ref></ref-list></tp:taxon-treatment>
